# Supplementary material for: Strong correlation of gene counts and differentially expressed genes between a 3′ RNA-Seq and an RNA hybridization platform in transcriptome analyses from canine archival tissues
Source: Front Vet Sci. 2025 Jun 30;12:1601306. doi: 10.3389/fvets.2025.1601306 (PMC12258296; doi:10.3389/fvets.2025.1601306)
Supplement: Supplementary file 1 [file Table_1.xlsx]

## Sheet: samples
#	Tumour group	Lab no.	Sample ID	Dog breed	Dog's age (years)	Dog's sex	Tumour size (up to X cm)	Tumour location	FFPE sample age (years)	NBF	nCounter cartidge	FASTQ file name	nCounter RCC file name
1	AGASAC	417-68	a1.1	Rhodesian Ridgeback	9	fn	4.4	anal sac gland	<1	no	1	27_CAAGCA_27_ATTAAT_R1.fastq.gz	20220113_AH01_417-68_01.RCC
2	AGASAC	417-69	a1.2	Rhodesian Ridgeback	9	fn	10.8	sublumbal lymph node metastasis	<1	no	1	28_GCTCGA_28_TAGGGA_R1.fastq.gz	20220113_AH01_417-69_02.RCC
3	AGASAC	417-70	a2.1	Border Collie	9	mn	5.1	anal sac gland, right	1	yes	1	29_GCGAAT_29_ACCGAG_R1.fastq.gz	20220113_AH01_417-70_03.RCC
4	AGASAC	417-71	a2.2	Border Collie	9	mn	4.7	sublumbal lymph node metastasis	1	yes	1	30_TGGATT_30_CCTCTC_R1.fastq.gz	20220113_AH01_417-71_04.RCC
5	AGASAC	417-74	a4.1	Mixed-breed	10	mn	8.2	anal sac gland	1	no	1	33_AGATAG_33_CCACAT_R1.fastq.gz	20220113_AH01_417-74_07.RCC
6	AGASAC	417-75	a4.2	Mixed-breed	10	mn	6.8	sublumbal lymph node metastasis	1	no	1	34_TTGGTA_34_GTTGAG_R1.fastq.gz	20220113_AH01_417-75_08.RCC
7	AGASAC	417-76	a5.1	Labrador Retriever	8	f	3.2	anal sac gland, left	4	no	1	35_GTTACC_35_AGGAGA_R1.fastq.gz	20220113_AH01_417-76_09.RCC
8	AGASAC	417-77	a5.2	Labrador Retriever	8	f	4.2	sublumbal lymph node metastasis	4	no	1	36_CGCAAC_36_CAGCCG_R1.fastq.gz	20220113_AH01_417-77_10.RCC
9	AGASAC	417-79	a8	Shepherd-mix	10	fn	2.7	anal sac gland, right	2	no	1	7085_CTCATA_5085_TTCCTC_.fastq.gz	20220113_AH01_417-79_12.RCC
10	AGASAC	417-80	a10	Shepherd	10	fn	3.8	anal sac gland, left	4	no	2	7086_CCGACC_5086_GTATAT_.fastq.gz	20220126_AH02_417-80_01.RCC
11	AGASAC	417-83	a14	Münsterländer	11	mn	5	anal sac gland, right	5	no	2	7087_GGCCAA_5087_TGTCGA_.fastq.gz	20220126_AH02_417-83_02.RCC
12	AGASAC	417-84	a15	Eurasier	11	f	2.1	anal sac gland, left	5	no	2	7088_AGACCA_5088_GAACCT_.fastq.gz	20220126_AH02_417-84_03.RCC
13	AGASAC	417-86	a17	Mixed-breed	12.5	mn	3.5	anal sac gland, right	8	no	2	7089_CGCGGA_5089_ACTCCG_.fastq.gz	20220126_AH02_417-86_04.RCC
14	AGASAC	534-44	a31	Pug	10	mn	1.2	anal sac gland, right	<1	no	2	7082_ACTCTT_5082_AGCACG_.fastq.gz	20220126_AH02_534-44_05.RCC
15	AGASAC	534-49	a36	Shih Tzu	8.5	mn	3.9	anal sac gland, right	<1	no	2	7084_AAGTGG_5084_GCATGC_.fastq.gz	20220126_AH02_534-49_07.RCC
16	HGA	417-96	h2	Boxer-mix	12	fn	2.7	perianal, dorsal of anus	<1	yes	2	39_CAACAG_39_TATATC_R1.fastq.gz	20220126_AH02_417-96_08.RCC
17	HGA	417-97	h3	Beagle	13	fn	2.8	perianal	<1	yes	3	40_GATTGT_40_GCTTCT_R1.fastq.gz	20220126_AH02_417-97_09.RCC
18	HGA	417-99	h5	Jack Russell Terrier-mix	14	f	3.1	perianal	<1	yes	3	41_CTCTCG_41_TTATGA_R1.fastq.gz	20220126_AH02_417-99_10.RCC
19	HGA	417-100	h6	Husky	13	m	2.2	dorsal base of tail, proximal to violet gland	<1	no	3	42_TGACAC_42_CCCTCG_R1.fastq.gz	20220126_AH02_417-100_11.RCC
20	HGA	417-101	h7	Border Collie-mix	12	f	4.4	perianal, vental base of tail	<1	no	3	43_AAGACA_43_CTCGAT_R1.fastq.gz	20220126_AH02_417-101_12.RCC
21	HGA	417-111	h24	Hunting dog-mix	11.5	m	3.9	perianal	1	no	4	45_TAGGCT_45_GATACG_R1.fastq.gz	20220203_AH04_417-111_09.RCC
22	HGA	417-115	h28	Golden Retriever	8	m	3.9	perianal	3	no	4	49_GTGCCA_49_GGCTGA_R1.fastq.gz	20220203_AH04_417-115_10.RCC
23	HGA	417-116	h29	Australian Shepherd	11	fn	2.9	perianal, left of anus	3	no	4	50_TCGAGG_50_GTTTTC_R1.fastq.gz	20220203_AH04_417-116_11.RCC
24	HGA	417-118	h31	Mixed-breed	13	m	1.9	perianal	7	no	4	52_GGTATA_52_CACACT_R1.fastq.gz	20220203_AH04_417-118_12.RCC
25	HGA	534-46	h33	Groenendael	11	mn	5.4	perianal, left of anus	3	no	3	7083_TGCTAT_5083_GATCGC_.fastq.gz	20220126_AH02_534-46_06.RCC
26	CCH early (stage 1)	417-25	3_1	French Bulldog	0.5	mn	1.5	skin, paw	<1	no	5	11_TTAACT_11_TACGCG_R1.fastq.gz	20220412_AL01_417-25_01.RCC
27	CCH early (stage 1)	417-26	4_1	Goldendoodle	0.75	m	1.1	skin, shoulder	<1	no	5	12_ATGAAC_12_ATAATC_R1.fastq.gz	20220412_AL01_417-26_02.RCC
28	CCH early (stage 1)	417-28	6_1	Terrier	no data	no data	1	skin, neck	1	no	5	13_CCTAAG_13_GGTCAT_R1.fastq.gz	20220412_AL01_417-28_03.RCC
29	CCH early (stage 1)	417-29	7_1	Boxer	5	mn	1.1	skin, ear	1	no	5	14_AATCCG_14_TATCAG_R1.fastq.gz	20220412_AL01_417-29_04.RCC
30	CCH early (stage 1)	417-30	8_1	French Bulldog	3	f	1.7	skin, thigh	1	no	5	15_GGCTGC_15_CCGTGA_R1.fastq.gz	20220412_AL01_417-30_05.RCC
31	CCH late (stage 3)	534-27	48_3	Rottweiler	1.5	mn	2.4	skin, chin	2	no	6	7077_ATTGGT_5077_CCGGCT_.fastq.gz	20220419_AL02_534-27_05.RCC
32	CCH late (stage 3)	534-30	51_3	Beagle	9	f	1.7	skin, tarsus	3	no	6	7078_GCCACA_5078_CTGTAG_.fastq.gz	20220419_AL02_534-30_06.RCC
33	CCH late (stage 3)	534-31	52_3	Pug	2.5	m	1.2	skin, flank	3	no	6	7079_CATCTA_5079_ACCTTC_.fastq.gz	20220419_AL02_534-31_07.RCC
34	CCH late (stage 3)	534-33	54_3	Bullterrier	2	m	1.5	skin, thigh	5	no	6	7080_AACAAG_5080_AACCAT_.fastq.gz	20220419_AL02_534-33_08.RCC
35	CCH late (stage 3)	534-36	57_3	Jack Russell Terrier	7	m	1.2	skin, paw	6	no	6	7081_GCAGCC_5081_TTGATA_.fastq.gz	20220419_AL02_534-36_09.RCC
