# Supplementary material for: Strong correlation of gene counts and differentially expressed genes between a 3′ RNA-Seq and an RNA hybridization platform in transcriptome analyses from canine archival tissues
Source: Front Vet Sci. 2025 Jun 30;12:1601306. doi: 10.3389/fvets.2025.1601306 (PMC12258296; doi:10.3389/fvets.2025.1601306)
Supplement: Supplementary file 2 [file Table_2.xlsx]

## Sheet: RNA quality
					NanoDrop 2000c			Agilent 5200 Fragment Analyzer
													Smear analysis (200 nt to 20,000 nt)
#	Tumour group	Lab no.	Sample ID	RNA extraction batch	Nucleic acid conc. (ng/µl)	260/280	260/230	RQN	TIC (ng/µl)	TIM (nmole/l)	Total conc. (ng/µl)	28S/18S	Conc. (ng/µl)	DV200 (%Total)	nmole/l	Avg. Size (nt)	%CV
1	AGASAC	417-68	a1.1	8	830.3	1.96	1.89	7.7	272.966	1173.82	350.542	0	295.705	84.4	116.766	7901	70.37
2	AGASAC	417-69	a1.2	8	634.7	1.96	1.83	7.7	590.421	3059.59	649.728	0	517.376	79.6	217.781	7412	74.71
3	AGASAC	417-70	a2.1	8	538.6	1.95	2.05	5.6	495.273	3414.97	512.404	0.1	376.63	73.5	187.68	6261	75.25
4	AGASAC	417-71	a2.2	8	437.2	1.94	1.88	6.9	279.966	2390.2	319.34	2.8	229.208	71.8	154.132	4639	90.18
5	AGASAC	417-74	a4.1	5	1284.9	1.91	1.71	7.3	438.824	2473.42	443.361	0	346.268	78.1	149.894	7207	81.33
6	AGASAC	417-75	a4.2	5	711.4	1.98	2.07	6.7	276.985	1798.36	298.053	0	237.664	79.7	122.517	6052	91.44
7	AGASAC	417-76	a5.1	6	370.5	1.94	1.86	7.8	338.216	2138.68	378.586	4.1	302.729	80	172.887	5463	86.23
8	AGASAC	417-77	a5.2	5	940	1.93	1.86	10	345.325	1802.28	391.245	0.3	324.471	82.9	187.012	5413	91.41
9	AGASAC	417-79	a8	8	304	1.94	1.98	8.5	486.454	3507.52	505.65	17.6	381.311	75.4	247.742	4802	92.16
10	AGASAC	417-80	a10	6	953.2	1.96	1.91	5	2161.25	15977.8	2134.83	7	1679.59	78.7	2426.08	2160	103.91
11	AGASAC	417-83	a14	5	1314	1.81	1.55	6.3	3250.49	25276.4	3385.59	25.6	2597.31	76.7	2459.44	3295	108.87
12	AGASAC	417-84	a15	7	498.7	1.9	1.82	8.3	506.673	3660.17	542.87	4.2	410.057	75.5	266.851	4794	94.41
13	AGASAC	417-86	a17	5	1172.3	1.87	1.78	6.3	2830.82	22766.7	2900.05	28.3	2192.14	75.6	2049.29	3337	107.61
14	AGASAC	534-44	a31	4	249	2.01	1.95	7.6	206.765	1616.91	268.915	1.2	204.49	76	159.715	3994	81.91
15	AGASAC	534-49	a36	4	606.9	1.98	2.1	9	826.616	6181.05	822.602	1.5	577.162	70.2	446.251	4035	59.54
16	HGA	417-96	h2	6	353.4	1.91	1.87	8.2	258.7	2028.58	259.861	2	183.18	70.5	112.767	5068	65.99
17	HGA	417-97	h3	6	154.3	1.87	1.74	7.3	116.498	970.855	126.59	0.7	90.7066	71.7	59.4724	4758	75.03
18	HGA	417-99	h5	7	459	1.97	1.74	8.1	358.897	2821.52	360.372	1	254.923	70.7	195.595	4066	67.53
19	HGA	417-100	h6	5	420.6	1.83	1.89	6.1	478.557	2858.84	475.416	3.8	391.916	82.4	320.468	3815	94.32
20	HGA	417-101	h7	6	393.3	1.97	2.03	6.9	378.83	2515.46	378.72	0.7	289.619	76.5	206.987	4365	66.55
21	HGA	417-111	h24	8	290.5	1.96	2.01	7.2	181.563	1429.29	186.94	1.2	136.704	73.1	98.3071	4338	76.73
22	HGA	417-115	h28	8	363.5	1.97	1.98	6.2	275.176	2505.4	288.83	1.8	208.786	72.3	217.966	2988	101.24
23	HGA	417-116	h29	5	290.6	1.82	1.66	4.3	260.363	2462.45	303.933	0.2	225.537	74.2	221.997	3169	114.08
24	HGA	417-118	h31	5	78	1.84	2	5.7	83.3992	308.223	123.801	0	114.807	92.7	90.4956	3958	94.94
25	HGA	534-46	h33	9	967.2	1.96	2.15	6.2	1533.87	12534.4	1524.01	9.5	1110.24	72.8	1288.2	2689	91.76
26	CCH early (stage 1)	417-25	3_1	3	525.1	1.92	1.97	6.3	218.91	2061.08	223.28	1.2	153.755	68.9	121.543	3947	78.82
27	CCH early (stage 1)	417-26	4_1	1	382.3	1.82	1.48	4.1	182.212	2062.2	221.06	3.6	151.061	68.3	164.896	2858	111.79
28	CCH early (stage 1)	417-28	6_1	2	585.7	1.91	2.02	7.7	314.488	2727.99	318.567	3.7	226.752	71.2	146.384	4833	69.74
29	CCH early (stage 1)	417-29	7_1	1	439	1.87	1.75	7.8	201.672	1712.6	205.064	2.4	142.381	69.4	80.3629	5527	73.28
30	CCH early (stage 1)	417-30	8_1	3	324.3	1.88	1.8	4.5	216.737	2776.73	256.735	3.4	165.572	64.5	164.775	3135	106.65
31	CCH late (stage 3)	534-27	48_3	10	232.1	1.88	1.78	5.8	212.975	2131.15	272.079	8.9	197.958	72.8	143.579	4301	106.2
32	CCH late (stage 3)	534-30	51_3	4	349	1.96	2.05	7.2	262.922	2509.73	342.995	31	256.42	74.8	232.682	3438	107.75
33	CCH late (stage 3)	534-31	52_3	10	339.8	1.94	1.94	8.3	335.173	2564.28	362.206	27	274.622	75.8	200.482	4273	93.74
34	CCH late (stage 3)	534-33	54_3	4	401.1	1.95	1.95	7.4	353.275	3434.48	430.171	22.1	306.234	71.2	265.994	3592	100.73
35	CCH late (stage 3)	534-36	57_3	10	202	1.88	1.65	6.7	155.291	1474.32	200.732	13.2	149.464	74.5	100.536	4638	97.23
