# Supplementary material for: Strong correlation of gene counts and differentially expressed genes between a 3′ RNA-Seq and an RNA hybridization platform in transcriptome analyses from canine archival tissues
Source: Front Vet Sci. 2025 Jun 30;12:1601306. doi: 10.3389/fvets.2025.1601306 (PMC12258296; doi:10.3389/fvets.2025.1601306)
Supplement: Supplementary file 3 [file Table_3.xlsx]

## Sheet: Design Data
#	Gene	Accession	Position	Target Sequence	Tm CP	Tm RP	Probe NSID	Total Isoforms	Isoforms Hit By Probe	# Hit	Isoforms Not Hit By Probe	# Not Hit
1	ANGPT1	NM_001005754.2	1111-1210	CAGTCAGAGGCAGTACACACTAAGAATTGAGTTAATGGACTGTGAAGGAAACCGAGCCTATTCACAATATGACAGATTCCACATAGGAAACGAAAAGCAG	84	83	NM_001005754.2:1110	3	XM_022426493.1;NM_001005754.2;XM_005627803.3	3		0
2	ANGPT2	NM_001048126.1	657-756	GAGAAAGATCAGCTCCAGGTGTTAGTATCCAAGCAAAACTCCATCATTGAAGAACTAGAAAAACAGTTAGTGACCGCCACAGTGAATAATTCGGTTCTCC	81	80	NM_001048126.1:656	4	NM_001048126.1;XM_038688893.1	2	XM_022403615.1;XM_005629929.3;XM_022403616.1	3
3	ANPEP	NM_001146034.1	2239-2338	AACTGGACCGATCACCCACAGACCCTCACAGAACAGTACAACGAGATTAATGCCGTCAGCACCGCCTGCACTTATGGGGTTCCTAAGTGTAAGGACCTGG	86	86	NM_001146034.1:2238	1	NM_001146034.1	1		0
4	CMTM4	XM_038531390.1	5598-5697	CTAATTGTGCCTCAGAGGATAGAAAGTAGGACACGGTTGATTCGGGTGATGGTTTGTATGGGACTTGGTAATAGTCTGAACCTGTCAAATCTGAGAAACC	82	81	XM_038531390.1:5597	1	XM_038531390.1;XM_038667473.1;XM_038667472.1	3	XM_014114121.2	1
5	CMTM6	XM_847039.7	644-743	GTTAAGGACTCAAGAGACGGGGTGTTACATAAGGTATTGACTGCATGGCACCTGAGCCCTGGCCGAAGCTCATGGAGAATTTGTCTAATTGTTAAACCAC	84	83	XM_847039.7:643	1	XM_847039.7;XM_038432068.1	2		0
6	DUSP5	XM_544014.6	1470-1569	CTTTTCATTTCAAGCGCAAGGCAATAAATACCCACAGCAACGTGGGAGAGAGCAGTTGCTAGACCAAGAGAAAAGGCAGTTACAAAGCCAAGTTGTTCTG	80	83	XM_544014.6:1469	1	XM_544014.6	1		0
7	ETV1	XM_005628576.3	959-1058	CAGAAGTGCCTAGCTGCCACTCCATTTATATGAGGCAAGAAGGCTTCCTGGCTCATCCCAGCAGAACAGAAGGCTGTATGTTTGAGAAGGGCCCCAGGCA	85	89	XM_005628576.3:958	12	XM_022427420.1;XM_005628576.3;XM_014119125.2;XM_014119124.2;XM_005628572.3;XM_014119126.2;XM_005628574.2;XM_022427421.1;XM_005628570.3;XM_014119122.2;XM_014119123.2;XM_005628573.3	12		0
8	FGFR2	NM_001003336.1	446-545	GAGCCTTATTATGGAGAGCGTGGTCCCATCCGACAAAGGAAATTACACCTGTGTGGTAGAGAATGAGTATGGCTCCATTAATCACACGTACCACCTCGAC	84	84	NM_001003336.1:445	16	XM_005637447.3;XM_014108757.2;XM_005637445.3;XM_005637448.3;XM_005637453.3;XM_005637454.3;XM_005637449.3;XM_005637452.3;XM_005637450.3;NM_001003336.1;XM_005637451.3;XM_014108755.2;XM_014108756.2;XM_005637446.3;XM_005637456.3;XM_014108754.2	16		0
9	FGFR4	XM_022417666.1	1358-1457	AGGCCAGGTATACGGACATCATTCTGTACGTGTCAGGCTCTCTGGCTTTGGTTGTCCTCCTGCTACTAGCTGGGTTGTATCGAGGGCAGGTACTCATCAG	81	82	XM_022417666.1:1357	8	XM_005619172.3;XM_022417666.1;XM_546211.5;XM_005619171.3;XM_014112991.2;XM_005619170.2;XM_022417667.1;XM_022417668.1	8		0
10	FLT1	XM_534520.2	1346-1445	GACAAATCCTGACCTGTACCATTTACGGTATCCCTCAACCTACAGTCAGATGGTTCTGGCGTCCCTGTAACCATAATCATTCCAAAGCAAGGTATGACTT	82	80	XM_534520.2:1345	5	XM_005635504.3;XM_022409743.1;XM_022409745.1;XM_022409744.1;XM_534520.5	5		0
11	FLT4	XM_005626284.3	2047-2146	ACGACAAGCACTGCCACAAGAAGTACCTGTCGGTGCAGGCCCTGGAAGCCCCGCGGCTCACGCAGAACTTGACCGACCTCCTGGTGAACGTGAGCGACTC	89	89	XM_005626284.3:2046	1	XM_005626284.3	1		0
12	GNLY	XM_005630481.3	1071-1170	GGGTCTCAAAAATAGGCTTGGGTGGCTTATGCACTCACTCAATGAATGTTTATTATATGTCCCACACTCTTTTGTAGAAGCTGGGGATGTAGTGGACAAG	82	80	XM_005630481.3:1070	0	XM_005630481.3;XM_038691527.1;XM_038691526.1	3		0
13	HMGB2	XM_543194.4	447-546	CGCTATGACAGGGAGATGAAAAATTATGTTCCTCCCAAAGGTGACAAGAAAGGAAAGAAGAAAGATCCCAATGCTCCTAAAAGGCCTCCGTCTGCTTTCT	82	83	XM_543194.4:446	1	XM_543194.4;XM_543194.4	2		0
14	KRT19	NM_001253742.1	702-801	GGAGGTGGATTCCGCTCCTGGCATTGACCTTGCCAAAATCCTGAGTGACATGAGAAGCCAATATGAAGTCATGGCTGAGAAGAACCGGAAGGATGCTGAA	82	83	NM_001253742.1:701	1	NM_001253742.1	1		0
15	MAT2A	NM_001287067.1	263-362	CAAAGTGGCTTGTGAAACTGTTGCTAAAACTGGAATGATCCTTCTTGCTGGGGAAATTACGTCCAGAGCTGCTGTTGACTACCAGAAAGTGGTTCGTGAA	80	84	NM_001287067.1:262	1	NM_001287067.1	1		0
16	MICAL2	XM_038456501.1	1284-1383	ACTTTGAGTTTGATGTCATCATTGGCGCTGACGGCCGCAGGAACACCCTGGAAGGGTTCAGAAGGAAAGAATTCCGTGGGAAGTTGGCTATTGCCATCAC	84	84	XM_038456501.1:1283	8	XM_038456501.1;XR_005298788.1;XM_038430526.1;XM_038430525.1;XM_038430524.1;XM_038430523.1;XM_038430522.1;XM_038430521.1;XM_038430520.1	9	XM_014122552.2;XM_014122554.2;XM_014122553.2;XM_014122545.2;XM_014122551.2;XM_014122550.2;XM_014122549.2;XR_001318518.2	8
17	MLLT6	XM_038604203.1	1316-1415	TCCCCTGGAGACTATAAGTCTCCCCACGTTTCGGGGTCTGGGGCCTCAGCAGGCACCCACAAGCGGATGCCCACACTGAGTGCTGCCCCTGCGCCTGCTG	91	92	XM_038604203.1:1315	1	XM_038604203.1;XR_005432188.1;XM_038676660.1;XM_038676659.1;XM_038676658.1;XM_038676657.1;XM_038676656.1;XM_038676655.1;XM_038676654.1	9	XM_845621.6	1
18	NDRG2	XM_038452097.1	573-672	CAGCTCGCGGACATGATCCCTTGCATTCTGCAGTACCTGAATTTCTCCACAATAATTGGAGTTGGTGTTGGAGCTGGAGCCTACATCCTGTCACGATATG	82	82	XM_038452097.1:572	3	XM_038452097.1;XM_038688032.1;XM_038688031.1;XM_038688030.1;XM_038688029.1;XM_038688028.1;XM_038688027.1;XM_038688026.1	8	XM_005629141.3;XM_014119497.2;XM_846092.5	3
19	PDGFA	NM_001190172.1	906-1005	CATGGCGTGTTACATTCCTGAACCTACTACGTACGGTGCTCATTGCCAGCGTGCGATCTTTGTTCTCCTCCGTGAAAAACTGTCTCCATGCGCACTCGGG	83	81	NM_001190172.1:905	4	XM_005621189.3;XM_022419516.1;XM_005621188.3;NM_001190172.1;NM_001190172.1;XM_038667633.1;XM_038667632.1;XM_038667631.1	8		0
20	PDGFB	NM_001003383.1	141-240	GCTGCACGGAGCCTCCGTAGACGAAGACGGGGCCGAGTTGGACCTGAATTTGACCCGATCCCATTCTGGAGACGAGCTGGAGAGTTTATCCCGAGGGAGA	83	82	NM_001003383.1:140	5	XM_005625683.3;XM_005625680.3;XM_005625682.3;XM_022423987.1;NM_001003383.1;NM_001003383.1;XM_038678767.1;XM_038678766.1;XM_038678769.1;XM_038678768.1	10		0
21	PGF	XM_022422220.2	838-937	CCTTCCATTTGAACAGACTACAGAGGCTGGGGAACATAACATAATACCAAGAGCTACTGTCGACTTAGCGCTGTGTGTGCCTTAGCTCATCTCTTGCAAT	84	82	XM_022422220.2:837	13	XM_022422220.2;XM_038674214.1;XM_038674213.1;XM_038674212.1;XM_038674211.1;XM_038674210.1;XM_038674209.1;XM_038674208.1;XM_038674207.1	9	XM_014116063.2;XM_022422222.1;XM_014116065.2;XM_022422227.1;XM_022422221.1;XM_022422228.1;XM_022422223.1;XM_014116067.2;XM_014116071.2;XM_022422224.1;XM_022422226.1;XM_022422225.1	12
22	PHLDB2	XM_038462605.1	2324-2423	GGGAACAATTACAACAACAACTGAAGAGGGACGCCGACCTGTTGGACGTGGAGAGCAAACACTTTGAAGACCTAGAATTCCAGCAGCTTGAACGTGAGAG	86	85	XM_038462605.1:2323	1	XM_038462605.1;XM_038444903.1;XM_038444902.1;XM_038444900.1;XM_038444899.1;XM_038444898.1;XM_038444897.1;XM_038444896.1;XM_038444895.1;XM_038444894.1;XM_038444892.1;XM_038444891.1;XM_038444890.1	13	XM_014110198.2	1
23	TFAP2B	NM_001002977.1	989-1088	AGGAGAAGCTGTTCACTTAGCTCGGGATTTTGGGTATATTTGTGAAACGGAGTTTCCTGCTAAAGCTGTTTCTGAGTATTTGAACCGGCAGCACACGGAC	78	81	NM_001002977.1:988	4	NM_001002977.1;XM_038682678.1;XM_038682677.1;XM_038682676.1;XM_038682675.1;XM_038682674.1	6	XM_005627018.3;XM_022425710.1;XM_022425711.1	3
24	TNFAIP8	XM_038660103.1	481-580	CGGAACGTGTTATCCCGGCTGCTGAATGAGTGCAGAGAGATGCTCCACCAAATCATCCAGCGCCACCTCACTGCCAAGTCACATGGACGAGTTAATAACG	86	85	XM_038660103.1:480	3	XM_038660103.1;XM_038681240.1;XM_038681239.1;XM_038681238.1;XM_038681237.1;XM_038681236.1	6	XM_014117633.2;XM_005626344.2;XM_005626342.3	3
25	TNFRSF19	XM_022409775.2	3342-3441	CACACTAGAATTTTCTCTACAGCTAAGAGAGACAATGAACCCAGTTCAGCCACAAACCGGAAGATGGCTCATTTGCTCTTAATCTTTACACCCTGGAGAG	81	81	XM_022409775.2:3341	2	XM_022409775.2;XM_038435071.1;XM_038435070.1;XM_038435069.1;XM_038435068.1	5	XM_543168.6	1
26	TNFRSF21	XM_038683719.1	1949-2048	CCAGTCAGACCCTCTTGGACTCTGTATATAGCCATCTTCCCGACCTACTGTAGAACAACGAGGGATACCGCACTCTGGAAATTACTCCATTTAGTGGCAG	84	84	XM_038683719.1:1948	1	XM_038683719.1;XM_038683720.1	2	XM_022425795.1	1
27	TNFRSF25	XM_022418989.2	505-604	AGCACTCCTGCTCCTAGGTGCAACTGTGCCTACAATTTCCAGAAGAGGAACGGTCTGTTCTGTTGCAAAGGCTGTCCAGCAGGGCACTACCTGAAAGGCC	85	86	XM_022418989.2:504	6	XM_022418989.2;XR_005427466.1;XM_038666553.1;XM_038666552.1;XM_038666551.1;XM_038666550.1;XM_038666549.1;XM_038666548.1	8	XM_005620464.3;XM_005620465.3;XM_005620466.3;XM_022418988.1;XR_002626866.1	5
28	TNFRSF6B	XM_038434391.1	916-1015	GGGCGCCAGGGGCCGAGGAGTGCGAGCGCGCCCTCATCGACTTCGTGGCGTTCCAGGACTTGTCCTTCAAGAGGTTCCTGCGGCTGTGGCACGCGCTGGC	92	89	XM_038434391.1:915	1	XM_038434391.1	1	XM_005635296.3	1
29	XBP1	XM_849540.1	1566-1665	CCTCCAATTTTAGGCCCTTTAGTTTGCTTCTGCAAGCAGAGAACACCTACCTGAGGGGGCTCCTTTCCGTCATGTACAGTTCAAGTAAAGATCAAGAATC	79	80	XM_849540.1:1565	1	XM_849540.5	1		0
30	ZFHX3	XM_014114048.3	4147-4246	AGAAGATTCAGGCTTCTTATGCTGGAAGAAGGGGTGCAACCAGATTTTCAAAACTTCTGCCACTCTTCAAACGCACTTCAATGAGGTTCATGCCAAGAGG	82	82	XM_014114048.3:4146	2	XM_014114048.3;XM_038667190.1	2	XR_002627074.1	1
