# Supplementary material for: Strong correlation of gene counts and differentially expressed genes between a 3′ RNA-Seq and an RNA hybridization platform in transcriptome analyses from canine archival tissues
Source: Front Vet Sci. 2025 Jun 30;12:1601306. doi: 10.3389/fvets.2025.1601306 (PMC12258296; doi:10.3389/fvets.2025.1601306)
Supplement: Supplementary file 4 [file Table_4.xlsx]

## Sheet: HGA versus AGASAC
Gene	log2FC nCounter	padj nCounter	log2FC QuantSeq	padj QuantSeq (BY)	status (log2FC & padj)	direction (log2FC & padj)
PIP	-12.5	5.2e-12	-13.5141	1.89978e-79	both regulated	down
ITGAX	-2.14	0.00398	-5.97462e-06	0.153412	only nCounter	down
KRT19	-9.79	1.08e-08	-11.3405	9.18706e-107	both regulated	down
LTF	-6.42	0.00113	-5.77938	7.09104e-06	both regulated	down
LOC477699	-6.28	0.000202	-5.75255	1.73405e-11	both regulated	down
ANPEP	-6.23	5.74e-08	-6.40621	1.43202e-52	both regulated	down
IL2RA	-6.09	0.00214	-7.46657	4.66225e-05	both regulated	down
MICAL2	-5.49	1.6e-07	-6.77147	1.95538e-71	both regulated	down
PHLDB2	-5.48	3.19e-08	-5.5431	4.03213e-58	both regulated	down
DUSP5	-5.35	2.02e-08	-6.20692	6.05646e-47	both regulated	down
ST6GAL1	-5.33	2.6e-07	-5.32763	4.55253e-64	both regulated	down
KRT18	-5.21	2.6e-07	-7.10853	5.0237e-13	both regulated	down
ERBB2	-1.19	0.0108	-3.86238e-06	1	only nCounter	down
NDRG2	-5.06	2.08e-08	-5.58436	1.05264e-52	both regulated	down
CD8B	-4.92	0.00281	-3.54239	1	only nCounter	down
KRT8	-4.84	2.48e-09	-12.7797	6.07342e-64	both regulated	down
ICOS	-4.71	0.00398	-4.7291	0.000134538	both regulated	down
IFGGC1	-4.4	0.00226	-2.99027	6.25524e-09	both regulated	down
TOX	-4.37	0.0147	-4.83937	3.85641e-05	both regulated	down
TFAP2B	-4.13	2.08e-08	-4.81284	1.51617e-134	both regulated	down
MAT2A	-3.93	2.08e-08	-4.05078	4.17809e-61	both regulated	down
IDO1	-3.87	0.00196	-2.0053	0.0840515	only nCounter	down
DLA-79	-3.77	0.00193	-2.97622	4.17417e-06	both regulated	down
IFIT2	-3.7	1.48e-05	-3.67407	2.27862e-13	both regulated	down
HMGB2	-3.66	1.48e-05	-4.12281	1.11753e-27	both regulated	down
ZFHX3	-3.66	1.01e-07	-3.83347	1.2868e-51	both regulated	down
ETV1	-3.55	0.000864	-5.02911	1.05004e-17	both regulated	down
CXCL10	-3.47	0.052	-2.75069	0.0012218	only QuantSeq 3'	down
ANXA1	-3.38	0.00214	-2.47416	4.13216e-05	both regulated	down
LAG3	-3.26	0.0188	-4.15508	0.00110598	both regulated	down
XBP1	-3.15	5.69e-06	-3.72923	1.07008e-49	both regulated	down
EPHA5	-3.15	0.00131	-7.18755	6.62468e-10	both regulated	down
KRT7	-3.07	0.00398	-3.27186	1.05115e-11	both regulated	down
ADGRE5	-3.05	0.000261	-2.95349	1.73004e-10	both regulated	down
PSMB9	-2.93	0.00193	-2.86995	1.32218e-13	both regulated	down
MX1	-2.92	0.00281	-2.98148	1.53522e-10	both regulated	down
MAP2K2	0.865	5.12e-05	0.426118	0.0153277	both unregulated	n/a
DLA-DQA1	-2.92	0.00131	-2.15623	5.32986e-06	both regulated	down
CYFIP2	-2.88	0.00263	-1.83234	0.00786352	both regulated	down
SPP1	-1.75	0.0132	-4.09243e-06	1	only nCounter	down
PDGFC	-2.83	0.00895	-2.16651	0.000655738	both regulated	down
HLA-DRB1	-2.8	0.000855	-1.92439	0.000363358	both regulated	down
PIN1	0.737	0.000186	0.497713	0.00240772	both unregulated	n/a
CD74	-2.75	0.000776	-2.63912	1.21797e-08	both regulated	down
FN1	-2.74	0.00808	-2.59441	9.34461e-07	both regulated	down
CTLA4	-3.17	0.0133	-1.27833e-06	1	only nCounter	down
TAP1	-2.72	3.73e-05	-2.62144	6.28561e-11	both regulated	down
IL21R	-2.63	0.0598	-1.97252	0.0260502	only QuantSeq 3'	down
NPNT	-2.62	0.0733	-2.73418	0.00162962	only QuantSeq 3'	down
PSMB8	-2.53	0.00428	-2.68337	8.73869e-11	both regulated	down
CD5	-2.51	0.048	-1.86483	0.0331162	both regulated	down
DLA-DRA	-2.49	0.00245	-1.88324	2.62466e-05	both regulated	down
DLA-64	-2.49	0.0134	-1.45186	0.000311211	both regulated	down
CD3E	-2.44	0.0654	-2.05304	0.0169856	only QuantSeq 3'	down
CCL5	-2.42	0.13	-3.10597	1.50246e-05	only QuantSeq 3'	down
ALCAM	-2.39	0.00121	-2.32515	1.20941e-12	both regulated	down
DLA-DMA	-1.58	0.0149	-0.789614	0.0770287	only nCounter	down
KMT2A	-1.11	0.0172	-0.98567	0.000210913	only nCounter	down
CD83	-2.37	0.00895	-2.52415	0.00019141	both regulated	down
IL2RB	-2.33	0.0177	-2.15359e-06	0.24742	only nCounter	down
NUP62	-0.882	0.00462	-1.25479	1.87623e-05	only QuantSeq 3'	down
KIT	-2.46	0.0199	-2.87671e-06	0.440765	only nCounter	down
CCND1	-2.36	0.000232	-3.30836	5.16349e-21	both regulated	down
TNFRSF1B	-1.18	0.0201	-1.03321e-05	0.178984	only nCounter	down
TGFB1	-2.29	0.00614	-1.59648	0.00412178	both regulated	down
CCRL2	-2.28	0.000532	-3.10265	0.00964249	both regulated	down
BST2	-2.28	0.0172	-1.4481	0.00429255	both regulated	down
ICOSLG	-2.26	3.01e-05	-1.69051	0.00183282	both regulated	down
STAT4	-1.45	0.0257	-5.21299e-06	0.263736	only nCounter	down
CXCR6	-2.21	0.031	-1.30628e-06	1	only nCounter	down
LOC488947	-2.22	0.0954	-1.93016	0.012041	only QuantSeq 3'	down
CIITA	-2.21	0.0197	-1.9195	0.00761639	both regulated	down
CCL8	-2.21	0.0808	-1.88985	0.0124567	only QuantSeq 3'	down
FGFR1	-2.18	3.16e-06	-2.65674	4.09142e-26	both regulated	down
IL13RA1	-2.13	0.00113	-2.05874	8.32661e-11	both regulated	down
SERPING1	-2.11	0.000864	-1.98524	1.75737e-12	both regulated	down
CCL4	-2.04	0.0733	-2.12757	0.00212389	only QuantSeq 3'	down
IFIH1	-2.03	0.00174	-1.23044	0.00564849	both regulated	down
CTSW	-2.87	0.0357	-2.66395e-06	0.541214	only nCounter	down
IL2RG	-2.26	0.0451	-6.28638e-07	1	only nCounter	down
CD86	-1.11	0.0515	-0.585798	0.0897233	both unregulated	n/a
PYCARD	-2.02	0.399	-1.57177	1	both unregulated	n/a
PTPRC	-1.69	0.0557	-5.36371e-06	0.551101	both unregulated	n/a
PSMB10	-2.01	0.0182	-1.9171	9.0714e-10	both regulated	down
TNFSF13	-1.99	0.0151	-2.67306	9.64323e-10	both regulated	down
TNFRSF21	-1.98	0.0387	-1.8347	0.00024129	both regulated	down
TNFSF10	-1.96	0.00214	-1.71152	5.04396e-11	both regulated	down
IRF1	-1.94	0.00897	-2.22193	9.54117e-10	both regulated	down
DLA-12	-1.92	0.043	-1.67645	8.81423e-06	both regulated	down
ERBB3	-1.89	0.0264	-1.50449	0.000391736	both regulated	down
KLRG1	-1.89	0.0654	-1.52876	0.0674707	both unregulated	n/a
GATA3	-1.86	0.000366	-2.20907	2.25515e-20	both regulated	down
NFATC4	-1.78	0.00248	-2.07391	9.56897e-06	both regulated	down
CD3G	-1.78	0.242	-2.77369	0.000972443	only QuantSeq 3'	down
BMI1	-1.74	0.00196	-1.74306	7.43124e-08	both regulated	down
OAS3	-1.73	0.0662	-1.42989	0.118112	both unregulated	n/a
NLRP3	-1.67	0.0544	-1.2617	0.0450139	only QuantSeq 3'	down
MAPK3	-0.87	0.00291	-0.691015	0.00474319	both unregulated	n/a
TRAF6	0.665	0.00302	3.01435e-06	1	both unregulated	n/a
SLAMF6	-1.65	0.514	-3.90194	0.0122787	only QuantSeq 3'	down
IL6R	-1.64	0.0265	-2.52716	9.56324e-11	both regulated	down
FGFR4	-1.24	0.0616	3.60854e-06	0.0122886	both unregulated	n/a
DLA-DMB	-1.64	0.0274	-2.25781	2.17549e-08	both regulated	down
ADORA2A	-1.35	0.0726	5.3874e-07	1	both unregulated	n/a
PIK3CD	-1.62	0.146	-1.34215	0.0462299	only QuantSeq 3'	down
CD58	-1.59	0.00348	-2.56304	1.28709e-21	both regulated	down
TLR7	-1.56	0.243	-1.63898	0.0133787	only QuantSeq 3'	down
TAPBP	-1.56	0.000298	-1.32441	0.000216442	both regulated	down
IFNGR1	-1.53	0.0274	-2.14852	2.28089e-05	both regulated	down
FCGR1A	-1.4	0.0836	-2.26574e-06	1	both unregulated	n/a
NF1	-0.92	0.0119	-1.26592	2.20018e-06	only QuantSeq 3'	down
CD37	-1.53	0.482	-1.21028	0.0221501	only QuantSeq 3'	down
TSC2	0.623	0.00499	0.881146	0.00237144	both unregulated	n/a
PTGER4	-1.48	0.809	-1.18527	0.106027	both unregulated	n/a
CLU	-1.42	0.0901	-6.33915e-06	0.34235	both unregulated	n/a
DLA88	-1.46	0.214	-1.49971	0.000172166	only QuantSeq 3'	down
RAF1	0.946	0.00644	1.54382e-05	0.201896	both unregulated	n/a
DDR1	-1.44	0.0686	-1.39646	0.000144052	only QuantSeq 3'	down
BHLHE40	-1.43	0.00192	-1.42593	1.40925e-07	both regulated	down
CD4	-1.94	0.0915	-1.69822e-06	1	both unregulated	n/a
SLAMF7	-2.1	0.0915	-2.17333e-06	0.735877	both unregulated	n/a
CCL2	-1.43	0.158	-1.57491	0.000791968	only QuantSeq 3'	down
PTGS2	-1.43	0.402	-3.22994	0.0307408	only QuantSeq 3'	down
LFNG	-1.4	0.0147	-1.98541	1.17853e-09	both regulated	down
ITK	-2.63	0.0934	-9.0097e-07	1	both unregulated	n/a
EPCAM	-1.39	0.0119	-1.45802	7.14983e-10	both regulated	down
NRAS	0.682	0.00897	1.02536e-06	1	both unregulated	n/a
IL6ST	-1.38	0.0423	-1.76472	4.46818e-08	both regulated	down
IRAK4	0.897	0.0101	5.53069e-06	1	both unregulated	n/a
LCP1	-1.1	0.108	-1.05323e-05	0.554467	both unregulated	n/a
CCR5	-1.73	0.139	-3.68449e-06	0.248558	both unregulated	n/a
ATF1	-1.35	0.0942	-1.71036	4.53959e-05	only QuantSeq 3'	down
JAK3	-1.73	0.139	-2.55023e-06	0.519322	both unregulated	n/a
IL11RA	-1.28	0.0917	-1.20213	0.0152353	only QuantSeq 3'	down
LOC484306	-1.27	0.0917	-1.84583	0.014432	only QuantSeq 3'	down
MAVS	-0.912	0.0172	-1.14135	4.82802e-07	only QuantSeq 3'	down
LCK	-1.63	0.141	-2.33007e-06	1	both unregulated	n/a
CD14	-1.26	0.0357	-1.25459	0.00121413	both regulated	down
IL15	-1.24	0.118	-3.94384	3.23349e-09	only QuantSeq 3'	down
NFATC2	-1.26	0.152	-4.94171e-06	0.415053	both unregulated	n/a
CD180	-1.02	0.157	-3.22988e-06	1	both unregulated	n/a
NLRC5	-1.71	0.159	-3.54585e-06	0.191826	both unregulated	n/a
ITGAL	-1.29	0.182	-2.48111e-08	1	both unregulated	n/a
NFATC1	-1.23	0.18	-1.08538	0.00229838	only QuantSeq 3'	down
NCF4	-1.28	0.182	-2.17134e-06	1	both unregulated	n/a
ISG20	-2.01	0.183	-1.77248e-06	1	both unregulated	n/a
DDX58	-1.22	0.0126	-1.70923	2.49731e-05	both regulated	down
STAT1	-1.21	0.0157	-1.09706	0.00011012	both regulated	down
CD53	-1.36	0.198	-1.98726e-06	1	both unregulated	n/a
PVR	-1.21	0.0733	-1.86611	4.11409e-06	only QuantSeq 3'	down
CMKLR1	-1.04	0.248	-0.749991	0.0924433	both unregulated	n/a
SLC11A1	-1.21	0.373	-4.21785	8.56507e-14	only QuantSeq 3'	down
CARD9	-1.01	0.256	-3.51396e-07	1	both unregulated	n/a
LOC100686511	-1.03	0.295	-8.6743e-07	1	both unregulated	n/a
MAPK14	0.643	0.0161	0.546283	0.0155419	both unregulated	n/a
ITGA2	-2.01	0.34	-7.09364e-06	0.178403	both unregulated	n/a
FASLG	-1.88	0.351	8.12215e-08		both unregulated	n/a
ATF2	-1.11	0.00113	-1.52492	2.22902e-09	both regulated	down
DOCK2	-1.2	0.402	-4.1174e-06	0.351332	both unregulated	n/a
STAT2	-1.09	2.27e-05	-1.47044	1.56187e-18	both regulated	down
PARP1	-0.645	0.0315	-1.03943	5.14763e-05	only QuantSeq 3'	down
DLA-DOB	-1.96	0.406	-1.69114e-06	0.503314	both unregulated	n/a
CHEK2	0.926	0.0172	0.75371	0.0355346	both unregulated	n/a
LY9	-1.14	0.443	-8.27374e-07	1	both unregulated	n/a
CD79A	-2.1	0.462	-6.11303e-07	1	both unregulated	n/a
SMAD3	-1.08	0.107	-1.44081	0.0218489	only QuantSeq 3'	down
CCL3	-1.39	0.532	-2.68007e-06	0.182268	both unregulated	n/a
INPPL1	-1.07	0.00759	-1.78565	1.52408e-18	both regulated	down
CYBB	-1.07	0.153	-1.28264	0.00780018	only QuantSeq 3'	down
CXCL16	-1.03	0.0756	-1.08745	0.0127345	only QuantSeq 3'	down
CSF1	-1.01	0.0727	-1.49305	7.94107e-05	only QuantSeq 3'	down
SELL	-1.33	0.56	-2.17338e-06	1	both unregulated	n/a
MMP9	-1.52	0.598	-1.84495e-06	1	both unregulated	n/a
ADORA3	-1.01	0.73	1.04936e-06	1	both unregulated	n/a
MAP2K1	-0.551	0.0241	-0.709845	0.0222273	both unregulated	n/a
CD22	-1.45	0.735	-1.79895e-06	1	both unregulated	n/a
IL17RA	1.03	0.000248	1.18198	2.93861e-06	both regulated	up
IRF8	-1.33	0.75	-0.758067	0.125851	both unregulated	n/a
IDH2	-0.773	0.105	-1.06178	0.000614236	only QuantSeq 3'	down
GZMK	-1.37	0.904	-4.40435e-07	1	both unregulated	n/a
LAMP1	1.04	0.000352	1.19057	2.91294e-11	both regulated	up
PRKCD	-1	0.00462	-1.15027e-05	0.256084	only nCounter	down
CD3D	-1.43	0.939	-1.77535e-06	1	both unregulated	n/a
CD48	-1	0.984	-5.26014e-06	0.500372	both unregulated	n/a
SELPLG	-1.12	1	-3.85391e-06	1	both unregulated	n/a
ABCB1	-1.05	1	-8.33272e-07	1	both unregulated	n/a
C1QB	-0.775	0.402	-1.21062	0.000566309	only QuantSeq 3'	down
ITGA4	-1.25	1	-4.69792e-10		both unregulated	n/a
TNFRSF17	-1.07	1	-1.91215e-07		both unregulated	n/a
HMGCR	1.45	0.0172	1.23337	7.64167e-05	both regulated	up
PGR	-1.39	1	-2.09832e-06	0.0200006	both unregulated	n/a
IL7R	-1.04	1	-9.07885e-07	1	both unregulated	n/a
LAMP2	1.62	0.000322	1.74285	1.95208e-19	both regulated	up
PTHLH	-1.04	1	-2.2863e-06	0.583568	both unregulated	n/a
SMAD2	1.66	0.00124	1.51907	1.14565e-09	both regulated	up
NFATC3	0.452	0.0429	-1.04596e-05	1	both unregulated	n/a
APP	1.69	0.0132	1.03952	0.00659737	both regulated	up
MME	-1.24	1	-2.47614e-06	0.229236	both unregulated	n/a
NOTCH1	1.7	0.00552	1.16601	0.0107254	both regulated	up
MAPK8	0.688	0.0495	2.5592e-06	1	both unregulated	n/a
IL13RA2	-1.01	1	-1.27114e-06	0.779332	both unregulated	n/a
LTBR	0.667	0.0515	8.955e-06	1	both unregulated	n/a
TNFRSF14	-0.707	0.875	-1.65024	8.71485e-07	only QuantSeq 3'	down
TXNIP	1.78	0.0186	1.49715	7.10579e-05	both regulated	up
CD36	-1.02	1	2.01206e-06	1	both unregulated	n/a
TNFRSF1A	-0.546	0.0592	-0.602244	0.0217785	both unregulated	n/a
PDGFA	1.78	0.0197	1.44916	0.000178552	both regulated	up
CLEC7A	-1.04	1	-2.39321e-06	1	both unregulated	n/a
THBD	1.88	0.0117	1.50177	0.000478256	both regulated	up
ANGPT2	1.95	0.0036	1.93894	0.00029395	both regulated	up
BCR	2.07	0.000175	1.85591	6.7848e-10	both regulated	up
ISG15	-0.896	1	-2.29993	2.13339e-05	only QuantSeq 3'	down
HIF1A	2.08	2.28e-05	2.11272	1.01137e-11	both regulated	up
TLR4	-0.853	0.0694	-7.95652e-06	0.519322	both unregulated	n/a
CD81	0.829	0.0711	0.491965	0.0654407	both unregulated	n/a
LYN	-0.415	1	-1.57443	0.000158605	only QuantSeq 3'	down
DUSP1	2.12	5.61e-05	1.13827	0.00505368	both regulated	up
CD59	2.23	0.000645	1.00267	0.0141511	both regulated	up
IGF1R	2.24	0.00345	1.90583	3.06977e-07	both regulated	up
NDRG1	2.24	0.0112	1.47835	0.000605299	both regulated	up
NFKBIA	2.27	3.53e-06	2.00589	2.05783e-12	both regulated	up
TYMS	0.714	0.0766	1.03275e-05	1	both unregulated	n/a
RELA	-0.393	0.0805	-0.928884	5.38054e-09	both unregulated	n/a
CCND3	2.28	0.00715	3.00642	8.03513e-08	both regulated	up
MLLT6	-0.343	1	-1.35225	1.03934e-07	only QuantSeq 3'	down
C6	0.221	1	-1.90495	0.0222273	only QuantSeq 3'	down
CCL13	-0.0985	1	-2.50562	0.0091504	only QuantSeq 3'	down
CD99	0.897	0.0888	0.545428	0.0153234	both unregulated	n/a
ATG10	0.846	0.0894	4.74101e-06	1	both unregulated	n/a
DLA-DQB1	-0.476	1	-2.2253	4.57996e-06	only QuantSeq 3'	down
CDH5	1.03	0.984	1.32457	0.00175001	only QuantSeq 3'	up
MERTK	1.26	0.351	2.19072	7.64504e-05	only QuantSeq 3'	up
HBEGF	2.37	0.0012	2.0083	0.0003354	both regulated	up
LGALS3	2.54	0.00465	2.87762	1.79581e-10	both regulated	up
NT5E	1.72	0.173	1.21464	0.0222779	only QuantSeq 3'	up
JAK2	2.57	0.000264	2.38293	1.73923e-11	both regulated	up
TNFRSF19	5.61	9.7e-05	3.17474e-06	2.09781e-07	only nCounter	up
ACVR1	-0.587	0.0948	-8.29136e-06	1	both unregulated	n/a
STAT5A	2.58	0.00426	2.07792	8.03475e-10	both regulated	up
TFE3	0.606	0.0992	-1.74443e-07	1	both unregulated	n/a
GSK3B	0.333	0.0993	1.49069e-05	1	both unregulated	n/a
CDH1	-0.932	0.0997	-4.18484e-06	1	both unregulated	n/a
MET	4.5	0.000242	9.5607e-06	7.61905e-14	only nCounter	up
ATG7	1.01	0.00049	6.45795e-06	1	only nCounter	up
LOC102156614	2.63	0.000261	3.13657	2.94755e-17	both regulated	up
CHUK	1.1	0.000496	0.772861	0.0128493	only nCounter	up
HMGB1	0.703	0.108	7.69695e-06	1	both unregulated	n/a
EGFR	3.39	0.000763	1.05685e-05	8.43163e-07	only nCounter	up
MST1R	4.62	0.000908	3.9247e-06	0.00843494	only nCounter	up
PGF	-0.668	0.114	-2.03159e-06	1	both unregulated	n/a
FLT4	3.39	0.00112	0.835483	0.00434893	only nCounter	up
EOMES	2.68	0.00777	4.42101	1.54959e-06	both regulated	up
IL1RAP	2.88	3.65e-05	2.75679	4.99806e-09	both regulated	up
C1QBP	1.24	0.00151	0.70316	0.000416888	only nCounter	up
IKBKG	1.12	0.00165	5.60716e-06	1	only nCounter	up
PDGFRA	1.48	0.00359	8.44148e-06	0.0782107	only nCounter	up
TLR6	2.2	0.00558	7.51941e-06	0.00713183	only nCounter	up
EP300	-0.54	0.142	-1.31242e-05	1	both unregulated	n/a
CEBPB	3.22	1.03e-08	2.96225	1.5079e-44	both regulated	up
CREBBP	-0.424	0.146	-0.49779	0.000441037	both unregulated	n/a
CD55	0.88	0.148	2.23738e-06	1	both unregulated	n/a
TOLLIP	1.18	0.0077	4.32099e-06	1	only nCounter	up
CDKN2B	3.43	2.51e-05	2.92248	5.48384e-12	both regulated	up
KRT14	11.6	5.29e-12	5.13321e-06	7.50062e-41	only nCounter	up
CDK4	0.502	0.157	2.80593e-06	1	both unregulated	n/a
GSK3A	-0.389	0.158	-8.5749e-06	1	both unregulated	n/a
CXCL14	3.63	0.000242	3.14881	4.07944e-10	both regulated	up
TNFRSF18	5.72	3.82e-08	1.44334e-05	1.10958e-27	only nCounter	up
ICAM1	-0.897	0.165	-6.67388e-06	0.419619	both unregulated	n/a
CYLD	-0.53	0.168	-0.530818	0.0293215	both unregulated	n/a
SHMT2	1.06	0.000544	2.61583e-05	1.69456e-06	only nCounter	up
CD63	-0.723	0.173	-0.645389	0.0102296	both unregulated	n/a
PIK3R1	3.88	1.6e-07	3.16624	1.36907e-20	both regulated	up
PIK3C2G	2.7	0.000638	2.47925e-06	1	only nCounter	up
HRAS	1.22	0.00155	2.65637e-05	0.000482909	only nCounter	up
MGMT	0.816	0.179	4.6985e-06	1	both unregulated	n/a
CCND2	3.98	0.000185	3.56459	6.306e-18	both regulated	up
SOCS1	2.91	0.00192	6.43093e-06	0.00464222	only nCounter	up
RUNX1	1.68	0.0077	7.3397e-06	0.000627999	only nCounter	up
ICAM4	2.23	0.00895	8.65948e-06	2.97201e-05	only nCounter	up
LOC100049001	1.72	0.0108	2.71782e-06	0.825245	only nCounter	up
PPARG	0.825	0.188	8.67316e-06	0.295489	both unregulated	n/a
SLC16A1	1.93	0.0117	3.96204e-06	0.223285	only nCounter	up
NFKB1	0.731	0.191	9.62759e-06	0.275449	both unregulated	n/a
IL1A	1.39	0.0124	4.76641e-06	0.000284989	only nCounter	up
CASP10	-0.482	0.205	1.8241e-06	1	both unregulated	n/a
CASP8	0.84	0.211	1.03853e-05	0.000499121	both unregulated	n/a
IGF2R	1.03	0.0132	0.446052	0.101069	only nCounter	up
TLR8	-0.972	0.229	1.61548e-08	1	both unregulated	n/a
FBXW11	-0.453	0.237	-8.61737e-06	1	both unregulated	n/a
ITGA6	4.01	1.31e-06	3.73575	1.49215e-39	both regulated	up
CCL21	4.33	0.000298	4.13256	2.8286e-12	both regulated	up
LIF	2.07	0.0132	2.13312e-06	1	only nCounter	up
TP53	0.678	0.249	6.10032e-06	1	both unregulated	n/a
ANKRD22	1.59	0.0141	2.40492e-06	1	only nCounter	up
TLR1	1.83	0.0147	8.18656e-06	0.0100496	only nCounter	up
SRC	-0.542	0.267	-6.1659e-06	1	both unregulated	n/a
MAP4K2	1.36	0.0152	5.61299e-06	1	only nCounter	up
CMTM6	1	0.016	9.86416e-06	0.556365	only nCounter	up
VEGFA	3.98	0.00426	2.37623	1	only nCounter	up
TIRAP	0.67	0.332	-3.42631e-07	1	both unregulated	n/a
CD80	2.05	0.0161	3.68706e-06	0.325536	only nCounter	up
NR1H3	1.19	0.0169	0.912956	0.0353833	only nCounter	up
CXCR5	0.795	0.344	-8.79751e-09		both unregulated	n/a
CEBPA	4.38	8.74e-08	4.0475	1.98642e-36	both regulated	up
CD44	2.46	0.0172	5.14869e-06	0.181381	only nCounter	up
SIGIRR	-0.929	0.351	-1.13792e-06	1	both unregulated	n/a
IRAK1	-0.364	0.363	-0.677916	0.0275725	both unregulated	n/a
NRP1	0.773	0.363	9.55688e-06	0.0320543	both unregulated	n/a
RB1	-0.505	0.367	-1.19483e-05	0.511783	both unregulated	n/a
CLDN1	4.5	7.84e-08	4.48068	3.0502e-44	both regulated	up
ABL1	0.521	0.377	3.91823e-06	1	both unregulated	n/a
IL1R1	0.911	0.38	5.9979e-06	0.180845	both unregulated	n/a
ESR1	4.8	3.79e-06	3.81077	5.97846e-14	both regulated	up
C4BPA	4.83	7.55e-05	7.7742	3.94308e-23	both regulated	up
AR	0.999	0.278	3.70247	4.87244e-33	only QuantSeq 3'	up
HSD11B1	3.43	0.0172	1.34894e-06	1	only nCounter	up
CD2	-0.918	1	-1.38735	0.0558053	both unregulated	n/a
KDR	1.66	0.0176	7.8938e-06	0.125545	only nCounter	up
MYC	2	0.0183	4.23391e-06	0.343248	only nCounter	up
IRF2	0.334	0.455	1.7036e-05	1	both unregulated	n/a
RPS6	1.55	0.0211	4.41678e-06	1	only nCounter	up
CTSH	2.34	0.0265	1.02035e-05	1.73184e-07	only nCounter	up
CD9	0.673	0.466	5.61666e-06	1	both unregulated	n/a
VEGFC	5.22	6.24e-11	4.88528	6.87074e-74	both regulated	up
NOS2	5.81	2.51e-07	5.73954	3.21093e-16	both regulated	up
VSIR	2.02	0.0274	1.00732e-05	9.06035e-07	only nCounter	up
S100A8	3.03	0.0275	4.03554e-06	0.187733	only nCounter	up
DUSP6	1.31	0.0308	9.15802e-06	0.407174	only nCounter	up
RIPK2	-0.597	0.526	-8.09571e-06	0.133035	both unregulated	n/a
IDO2	1.5	0.0682	6.34629e-06	1.07358e-05	both unregulated	n/a
CFP	-0.813	0.554	-7.2237e-07	1	both unregulated	n/a
CREB5	2.2	0.0861	2.45498e-06	1	both unregulated	n/a
LOC102154078	0.803	0.584	-8.71974e-07	1	both unregulated	n/a
ITGB2	-0.934	0.593	-5.46849e-06	0.199534	both unregulated	n/a
ANGPT1	1.34	0.0888	2.65392e-06	1	both unregulated	n/a
MAP3K5	-0.557	0.615	-5.26375e-06	0.332679	both unregulated	n/a
IL4R	1.07	0.0948	3.7454e-06	1	both unregulated	n/a
MASP1	0.646	0.637	-1.73554e-07	1	both unregulated	n/a
LY96	-0.88	0.666	-1.12533e-07	1	both unregulated	n/a
CDKN1A	0.927	0.666	-2.42487e-06	1	both unregulated	n/a
LOC480603	0.783	0.67	7.33343e-07	1	both unregulated	n/a
PALB2	-0.554	0.671	-3.62473e-06	1	both unregulated	n/a
LOC478984	-0.586	0.671	-6.54518e-06	0.140838	both unregulated	n/a
LOC490969	0.724	0.676	7.64525e-06	0.569574	both unregulated	n/a
C1QA	-0.601	0.677	-0.373773	0.129122	both unregulated	n/a
C3	1.39	0.105	6.42957e-06	0.0413611	both unregulated	n/a
IRF5	1.67	0.108	6.06612e-06	0.154548	both unregulated	n/a
CXCR2	1.39	0.115	9.95137e-07	1	both unregulated	n/a
ATG5	-0.324	0.724	-7.83125e-06	1	both unregulated	n/a
CH25H	-0.664	0.73	-0.73058	0.0259035	both unregulated	n/a
TNFSF11	-0.925	0.73	-8.84914e-07	0.719935	both unregulated	n/a
FLT1	1	0.14	9.11183e-06	0.167359	both unregulated	n/a
CTSS	-0.784	0.73	-6.57524e-07	1	both unregulated	n/a
CCL25	0.896	0.735	3.28631e-06	1	both unregulated	n/a
VIM	1.09	0.171	0.674942	0.0338023	both unregulated	n/a
IL17A	1.86	0.173	3.03685e-07		both unregulated	n/a
LCN2	1.63	0.178	2.43709e-06	1	both unregulated	n/a
TNFRSF6B	0.465	0.764	-0.950275	0.0103183	both unregulated	n/a
LAIR1	-0.597	0.77	-1.10248e-06	1	both unregulated	n/a
MAPK1	0.294	0.773	0.62823	0.00282646	both unregulated	n/a
TP63	8.32	1.46e-07	6.92897	1.92875e-49	both regulated	up
MTOR	0.278	0.839	2.26036e-06	1	both unregulated	n/a
ADAMTS2	1.26	0.185	8.84465e-06	0.243753	both unregulated	n/a
PLAUR	-0.935	0.863	-2.78917e-06	0.941309	both unregulated	n/a
FLT3	-0.965	0.863	-2.31627e-06	1	both unregulated	n/a
ADA	0.726	0.874	1.79289e-06	1	both unregulated	n/a
BCL6	1.7	0.0315	1.21284e-05	1	only nCounter	up
CREB1	0.426	0.89	5.61299e-06	1	both unregulated	n/a
C7	1.8	0.188	3.89514e-06	0.736678	both unregulated	n/a
ITGB3	-0.58	0.909	-1.94117e-06	1	both unregulated	n/a
CD163	-0.671	0.916	-2.9843e-06	1	both unregulated	n/a
CR2	0.994	0.928	1.17428e-06	1	both unregulated	n/a
CD200	2.19	0.26	6.06408e-06	0.0673606	both unregulated	n/a
FAS	-0.661	0.943	-0.867203	0.0924433	both unregulated	n/a
IL17RB	0.964	0.945	1.07698e-06	1	both unregulated	n/a
AKT3	-0.529	0.953	-4.96122e-06	0.331325	both unregulated	n/a
BLNK	-0.861	0.962	-2.93062e-06	1	both unregulated	n/a
LOC487977	0.708	0.962	2.42066e-06	0.584853	both unregulated	n/a
DOK2	0.84	0.962	-3.13773e-06	1	both unregulated	n/a
LY86	-0.803	0.965	1.69061e-08	1	both unregulated	n/a
MAP3K1	1.04	0.322	4.09316e-06	1	both unregulated	n/a
IL1R2	8.98	3.68e-09	9.57097	4.25422e-87	both regulated	up
OAS2	-0.788	1	-3.36495e-06	1	both unregulated	n/a
TLR3	0.848	1	1.02328e-05	0.0115815	both unregulated	n/a
POU2F2	1.8	0.0319	4.43221e-06	0.831947	only nCounter	up
IL18	0.539	1	9.91784e-06	0.0362648	both unregulated	n/a
CCR1	-0.845	1	-5.93555e-06	0.605507	both unregulated	n/a
NFKB2	0.432	1	-3.3929e-07	1	both unregulated	n/a
MAF	0.611	1	1.62222e-06	1	both unregulated	n/a
ATG16L1	-0.233	1	-5.55339e-06	1	both unregulated	n/a
CPA3	1.53	0.338	2.41448e-06	1	both unregulated	n/a
PDPN	0.541	1	-1.20004e-06	1	both unregulated	n/a
NINJ2	0.606	1	-5.19436e-07	1	both unregulated	n/a
PECAM1	1.06	0.402	4.72584e-06	1	both unregulated	n/a
CFD	1.26	0.458	4.59209e-06	0.403349	both unregulated	n/a
TLR10	1.06	0.524	1.11728e-06	1	both unregulated	n/a
JAML	-0.567	1	-4.23784e-06	1	both unregulated	n/a
MS4A2	1.69	0.524	1.35248e-06	1	both unregulated	n/a
STK11	0.275	1	1.13336e-07	1	both unregulated	n/a
FGFR2	1.63	0.628	1.77632e-06	0.653899	both unregulated	n/a
TNFAIP8	1.3	0.0334	3.19179e-06	1	only nCounter	up
CDKN2A	0.685	1	5.58455e-06	0.819807	both unregulated	n/a
CMTM4	0.544	1	3.33994e-06	1	both unregulated	n/a
TNFAIP3	-0.597	1	1.75306e-06	1	both unregulated	n/a
CDK1	-0.968	1	-2.66087e-06	0.872722	both unregulated	n/a
FYN	0.561	1	-3.24443e-06	1	both unregulated	n/a
IL1RL1	-0.817	1	1.85924e-06	1	both unregulated	n/a
B2M	-0.685	1	-6.05351e-06	0.734012	both unregulated	n/a
PTK2	0.275	1	1.31695e-06	1	both unregulated	n/a
CFB	-0.644	1	-1.58293e-06	1	both unregulated	n/a
THBS1	-0.64	1	-0.683284	0.0749075	both unregulated	n/a
CSF2RB	-0.597	1	-1.10501e-06	1	both unregulated	n/a
TRAF2	-0.521	1	-0.494296	0.0864066	both unregulated	n/a
CSF1R	-0.499	1	-4.17493e-05	1	both unregulated	n/a
SDC4	-0.405	1	-9.70509e-06	0.20501	both unregulated	n/a
CXCR4	-0.703	1	-7.16571e-07	1	both unregulated	n/a
IL18R1	-0.7	1	-3.4404e-07	1	both unregulated	n/a
CTSG	1.06	0.679	-1.68634e-07		both unregulated	n/a
CD68	-0.581	1	3.30213e-07	1	both unregulated	n/a
REL	0.574	1	8.50878e-06	0.0515029	both unregulated	n/a
JAM3	0.55	1	-9.87003e-07	1	both unregulated	n/a
PDGFRB	0.494	1	6.291e-06	0.950681	both unregulated	n/a
BRCA1	-0.621	1	8.20973e-06	0.103206	both unregulated	n/a
AKT1	0.226	1	6.04576e-05	1	both unregulated	n/a
PDGFB	0.576	1	2.28093e-06	1	both unregulated	n/a
C2	-0.292	1	1.52549e-06	1	both unregulated	n/a
TFEB	0.685	1	2.09629e-06	1	both unregulated	n/a
RAD51	-0.773	1	-1.64926e-06	1	both unregulated	n/a
COL1A1	-0.732	1	-4.79674e-05	0.325191	both unregulated	n/a
TERT	-0.407	1	-6.88492e-08	1	both unregulated	n/a
CXCL12	1.55	0.0372	6.67883e-06	0.180319	only nCounter	up
PIK3C2B	-0.475	1	-1.42924e-06	1	both unregulated	n/a
TNFSF18	1.52	0.691	5.33093e-07	1	both unregulated	n/a
APC	-0.338	1	-9.88713e-06	1	both unregulated	n/a
CD38	0.726	1	1.54771e-06	1	both unregulated	n/a
BST1	0.319	1	3.47456e-06	1	both unregulated	n/a
EPSTI1	1.16	0.705	4.61533e-06	0.524776	both unregulated	n/a
ILF3	-0.348	1	-2.74435e-06	1	both unregulated	n/a
PLAU	0.496	1	3.44827e-06	1	both unregulated	n/a
ATM	0.216	1	-4.53459e-07	1	both unregulated	n/a
FOS	-0.622	1	-5.6752e-06	0.222739	both unregulated	n/a
CD84	-0.535	1	2.78949e-06	1	both unregulated	n/a
IRF3	0.238	1	-9.76561e-06	1	both unregulated	n/a
ENTPD1	-0.617	1	-4.24312e-06	0.216218	both unregulated	n/a
BRCA2	0.422	1	-6.17491e-07	1	both unregulated	n/a
SIGLEC1	0.558	1	-1.36875e-06	1	both unregulated	n/a
CEACAM1	-0.479	1	-2.01109e-06	1	both unregulated	n/a
CX3CR1	-0.57	1	-1.14202e-07	1	both unregulated	n/a
IL10RA	-0.434	1	-2.04703e-06	1	both unregulated	n/a
CX3CL1	0.561	1	1.78871e-06	1	both unregulated	n/a
F13A1	1.15	0.75	3.15704e-06	1	both unregulated	n/a
PCNA	0.48	1	1.90047e-06	1	both unregulated	n/a
LGALS1	0.486	1	-3.71803e-06	1	both unregulated	n/a
FCER2	0.748	1	-7.72907e-08	1	both unregulated	n/a
IL1RN	-0.556	1	-1.96697e-06	1	both unregulated	n/a
FCER1G	-0.381	1	-5.21692e-07	1	both unregulated	n/a
KMT2D	-0.263	1	-7.69598e-06	1	both unregulated	n/a
MKI67	-0.78	1	-7.1427e-07	1	both unregulated	n/a
XCR1	-0.727	1	-1.91799e-06	1	both unregulated	n/a
MSR1	-0.387	1	-6.58217e-06	1	both unregulated	n/a
TCF7	1.13	0.851	6.91107e-06	0.0214179	both unregulated	n/a
S100A9	0.969	1	3.34059e-07	1	both unregulated	n/a
NOD1	0.19	1	4.51722e-06	1	both unregulated	n/a
CD47	0.274	1	-2.05382e-06	1	both unregulated	n/a
DOK1	-0.249	1	-1.09558e-05	0.281708	both unregulated	n/a
S100A12	1.59	1	6.26111e-07	1	both unregulated	n/a
SYK	-0.427	1	-1.04604e-06	1	both unregulated	n/a
CD209	1.89	0.0397	3.61618e-06	0.0454872	only nCounter	up
CD8A	1.56	1	1.15071e-06	1	both unregulated	n/a
IFNAR1	-0.371	1	-5.17812e-06	1	both unregulated	n/a
FLT3LG	-0.34	1	2.05823e-06	1	both unregulated	n/a
ITGAV	0.266	1	6.0393e-07	1	both unregulated	n/a
TBK1	-0.161	1	-1.48869e-06	1	both unregulated	n/a
BAX	-0.187	1	1.06361e-06	1	both unregulated	n/a
DDX5	-0.151	1	-0.355038	0.00517528	both unregulated	n/a
FGFR3	-0.686	1	-1.91678e-06	1	both unregulated	n/a
IL15RA	-0.373	1	-1.13825e-06	1	both unregulated	n/a
PLCG1	-0.449	1	-6.40312e-06	0.646075	both unregulated	n/a
TNFSF13B	-0.379	1	-5.43695e-07	1	both unregulated	n/a
IRAK2	-0.349	1	-3.67635e-06	0.733556	both unregulated	n/a
LOC102153988	0.446	1	-7.5781e-07	1	both unregulated	n/a
CD274	-0.444	1	-1.85659e-06	1	both unregulated	n/a
TYK2	0.251	1	-3.10245e-06	1	both unregulated	n/a
STAT3	-0.225	1	9.1447e-06	1	both unregulated	n/a
CD3EAP	-0.338	1	-3.51026e-06	1	both unregulated	n/a
CDKN2C	0.342	1	7.27067e-07	1	both unregulated	n/a
TNFRSF13C	-0.593	1	-4.42424e-06	0.306735	both unregulated	n/a
AXL	-0.392	1	-4.22843e-06	1	both unregulated	n/a
TLR2	-0.344	1	-2.75098e-06	1	both unregulated	n/a
HCK	-0.444	1	-7.21494e-07	1	both unregulated	n/a
BRAF	0.901	0.00058	1.04939	0.00064498	only QuantSeq 3'	up
C3AR1	-0.325	1	1.07432e-06	1	both unregulated	n/a
SELE	-0.483	1	-1.68548e-06	1	both unregulated	n/a
CD34	0.429	1	4.69364e-06	1	both unregulated	n/a
BCL10	-0.159	1	-2.1661e-06	1	both unregulated	n/a
ITGA5	0.31	1	-2.04992e-07	1	both unregulated	n/a
COLEC12	0.254	1	-4.73276e-07	1	both unregulated	n/a
RELB	0.239	1	-3.51414e-06	1	both unregulated	n/a
KLRK1	0.338	1	-9.16693e-07		both unregulated	n/a
SPRY2	0.452	1	-8.38429e-07	1	both unregulated	n/a
RORC	-0.381	1	-1.03495e-07	1	both unregulated	n/a
BTK	-0.355	1	-3.6985e-07	1	both unregulated	n/a
ITGB1	-0.114	1	-0.575263	0.000781669	both unregulated	n/a
TICAM2	-0.253	1	-2.38325e-06	1	both unregulated	n/a
CD40	-0.503	1	-1.15731e-06	1	both unregulated	n/a
CISH	0.282	1	-2.1564e-06	1	both unregulated	n/a
IKBKE	0.252	1	-3.37475e-06	1	both unregulated	n/a
TYROBP	-0.328	1	-3.18001e-06	1	both unregulated	n/a
TRIB1	0.339	1	-1.69138e-06	0.653473	both unregulated	n/a
TRAF3	-0.157	1	-1.20549e-05	0.178212	both unregulated	n/a
TNFSF12	-0.264	1	-4.22255e-06	1	both unregulated	n/a
ZEB1	0.268	1	9.36935e-06	1	both unregulated	n/a
MAPKAPK2	0.144	1	-4.0503e-06	1	both unregulated	n/a
TICAM1	-0.234	1	-4.08483e-06	1	both unregulated	n/a
TNFRSF11B	0.454	1	-1.54973e-07	1	both unregulated	n/a
IL16	-0.322	1	-4.78068e-06	0.302467	both unregulated	n/a
EGR1	0.407	1	-3.29694e-06	1	both unregulated	n/a
BID	0.162	1	-2.30674e-06	1	both unregulated	n/a
MYD88	0.116	1	-1.18125e-06	1	both unregulated	n/a
IL6	-0.524	1	-1.0248e-06		both unregulated	n/a
TREM1	-0.435	1	-9.33665e-07	1	both unregulated	n/a
BCL2L1	-0.142	1	-8.07892e-06	0.507173	both unregulated	n/a
IDH1	0.192	1	0.503539	0.0796041	both unregulated	n/a
TNKS2	-0.108	1	-8.81234e-06	1	both unregulated	n/a
CD276	0.207	1	-9.18501e-07	1	both unregulated	n/a
CNP	0.173	1	-3.28034e-05	1	both unregulated	n/a
LAP3	0.757	0.108	1.29005	1.06316e-06	only QuantSeq 3'	up
KDM5C	0.152	1	5.54257e-06	1	both unregulated	n/a
IKBKB	0.247	1	-3.86668e-06	1	both unregulated	n/a
IL17B	0.422	1	2.53557e-08	1	both unregulated	n/a
TRAF1	0.153	1	-7.31104e-06	0.188828	both unregulated	n/a
ARG2	0.328	1	7.35936e-08	1	both unregulated	n/a
CMA1	0.357	1	-1.56947e-06	1	both unregulated	n/a
ETS1	0.235	1	2.90878e-06	1	both unregulated	n/a
TGFB2	0.217	1	2.36317e-07	1	both unregulated	n/a
DNMT3A	-0.126	1	4.11719e-07	1	both unregulated	n/a
TANK	-0.129	1	-3.73221e-06	1	both unregulated	n/a
IFNAR2	0.206	1	3.37683e-06	1	both unregulated	n/a
LRP1	0.165	1	7.97328e-06	1	both unregulated	n/a
C1R	-0.234	1	-4.36984e-07	1	both unregulated	n/a
IL7	-0.337	1	-4.46513e-07	1	both unregulated	n/a
CCL24	-0.334	1	-2.27679e-06	1	both unregulated	n/a
CXCL8	-0.249	1	-2.37133e-06	0.603808	both unregulated	n/a
MCAM	0.902	0.523	1.07227	0.00925891	only QuantSeq 3'	up
PDCD1LG2	-0.211	1	3.89977e-07	1	both unregulated	n/a
PRKCE	0.183	1	-3.08132e-06	1	both unregulated	n/a
CCL23	-0.178	1	-1.74598e-05	1	both unregulated	n/a
ITGAE	-0.175	1	2.22949e-06	1	both unregulated	n/a
TNFRSF11A	-0.172	1	-1.52081e-06	0.511598	both unregulated	n/a
TUBB3	-0.163	1	-1.14688e-06	1	both unregulated	n/a
MAP3K7	0.0829	1	7.54521e-07	1	both unregulated	n/a
TNFSF15	-0.193	1	1.94315e-07	1	both unregulated	n/a
CLEC4A	-0.104	1	-2.9908e-06	1	both unregulated	n/a
S100A4	0.187	1	-1.75937e-06	1	both unregulated	n/a
RORA	-0.242	1	-5.68677e-07	1	both unregulated	n/a
FAT1	-0.188	1	-3.6342e-06	1	both unregulated	n/a
SETD2	0.0758	1	-5.19084e-06	0.325967	both unregulated	n/a
MAP2K4	0.0583	1	1.05222e-06	1	both unregulated	n/a
IL34	0.112	1	-2.80745e-06	1	both unregulated	n/a
JAK1	-0.0765	1	-8.34942e-06	1	both unregulated	n/a
IL10	-0.137	1	-2.36241e-06	0.697997	both unregulated	n/a
LOC100856270	-0.178	1	-4.09415e-06	1	both unregulated	n/a
APOE	-0.173	1	1.4345e-05	1	both unregulated	n/a
TNFRSF25	-0.146	1	-4.68609e-07	1	both unregulated	n/a
C1S	-0.157	1	-1.55869e-06	1	both unregulated	n/a
GPI	0.0505	1	-9.0225e-06	1	both unregulated	n/a
PNMA1	-0.105	1	-1.61996e-06	1	both unregulated	n/a
PIK3CG	-0.134	1	1.27168e-06	1	both unregulated	n/a
FADD	-0.0401	1	7.71262e-06	1	both unregulated	n/a
STAT6	-0.0407	1	-6.79459e-07	1	both unregulated	n/a
IFI35	0.061	1	3.05159e-06	1	both unregulated	n/a
COL3A1	0.108	1	4.57178e-06	1	both unregulated	n/a
SMARCA4	0.452	1	1.29636	3.0133e-07	only QuantSeq 3'	up
MEF2C	-0.0698	1	3.41766e-06	1	both unregulated	n/a
CFI	-0.0795	1	-4.14615e-06	1	both unregulated	n/a
ITGA1	0.0669	1	2.65576e-06	1	both unregulated	n/a
ATRX	-0.0217	1	-8.96396e-07	1	both unregulated	n/a
TNKS	0.0353	1	-0.788673	5.56983e-06	both unregulated	n/a
THY1	-0.0628	1	1.25811e-06	1	both unregulated	n/a
MDM4	-0.0306	1	-6.83498e-06	1	both unregulated	n/a
PRDM1	-0.0504	1	-2.17009e-06	1	both unregulated	n/a
VCAM1	-0.0367	1	1.03023e-06	1	both unregulated	n/a
ARG1	-0.0449	1	2.37454e-07	1	both unregulated	n/a
MRC1	-0.0174	1	-1.36891e-06	1	both unregulated	n/a
ICAM2	0.0213	1	3.7136e-07	1	both unregulated	n/a
BIRC5	-0.0126	1	-6.74367e-06	0.631769	both unregulated	n/a
PTEN	-0.00821	1	-5.5965e-06	1	both unregulated	n/a
CASP3	0.00961	1	2.73836e-06	1	both unregulated	n/a
CALHM6	-0.0153	1	1.85385e-06	1	both unregulated	n/a
LOC474898	0.0133	1	1.66897e-06	1	both unregulated	n/a
PIK3CA	0.00753	1	-9.88891e-06	0.274629	both unregulated	n/a
ATG12	-0.00916	1	-5.18035e-06	1	both unregulated	n/a
TNFRSF12A	0.00809	1	-0.873602	0.0464695	both unregulated	n/a
LOC481722	-0.00555	1	-1.77651e-07	1	both unregulated	n/a
S100A10	-0.00317	1	-6.682e-06	1	both unregulated	n/a
CCL19	0.0125	1	-7.607e-07	1	both unregulated	n/a
CD164	0.00202	1	4.64592e-07	1	both unregulated	n/a
BCL2	-0.00367	1	-6.44151e-07	1	both unregulated	n/a

## Sheet: CCH early versus late
Gene	log2FC nCounter	padj nCounter	log2FC QuantSeq	padj QuantSeq (BY)	status (log2FC & padj)	status (only log2FC)
TYROBP	-0.812	0.137	-0.756623	0.00378135	both unregulated	n/a
ATG5	-0.425	0.137	-0.263659	1	both unregulated	n/a
LFNG	-0.63	0.912	-1.16121	0.0105038	only QuantSeq 3'	down
CD244	-1.77	0.328	-1.26501	0.0630224	both unregulated	n/a
PIK3CG	-0.906	0.137	-1.40916	1.58798e-09	only QuantSeq 3'	down
NT5E	-1.11	0.388	-1.84837	0.0025826	only QuantSeq 3'	down
BID	-0.381	0.22	-0.881596	0.133694	both unregulated	n/a
NFKBIA	0.732	0.22	0.996591	0.00124729	both unregulated	n/a
VCAM1	1.35	0.351	0.868629	0.436414	both unregulated	n/a
RPS6	-0.842	0.328	-0.257494	1	both unregulated	n/a
TLR10	-1.23	0.579	-1.34358	0.0754571	both unregulated	n/a
HIF1A	0.74	0.328	0.134709	1	both unregulated	n/a
FLT3	-1.42	0.388	-2.69039	2.03862e-06	only QuantSeq 3'	down
CD180	-0.938	0.328	-1.33592	1.49363e-09	only QuantSeq 3'	down
SERPINB2	-1.82	0.69	-5.29972	4.65065e-17	only QuantSeq 3'	down
RELB	0.758	0.328	0.981195	0.0180565	both unregulated	n/a
TGFB1	-0.463	0.328	-0.3814	1	both unregulated	n/a
CD1A6	-1.85	0.69	-1.18918	0.0738039	both unregulated	n/a
DUSP6	-0.851	0.351	-0.774624	0.00172325	both unregulated	n/a
SPIB	1.97	0.388	0.200857	1	both unregulated	n/a
AKT1	-0.364	0.388	-0.743596	0.00585203	both unregulated	n/a
IL13RA1	-0.639	0.388	-1.76168	8.94505e-18	only QuantSeq 3'	down
CX3CR1	-1.34	0.714	-3.4994	0.0059896	only QuantSeq 3'	down
FBXW11	-0.321	0.388	-0.549556	0.112189	both unregulated	n/a
VIM	-0.731	0.388	-1.02336	5.15954e-05	only QuantSeq 3'	down
PRDM1	1.03	0.714	0.904119	0.0714722	both unregulated	n/a
LOC487977	-1.03	0.733	-1.51543	0.0013808	only QuantSeq 3'	down
STK11	-0.38	0.388	-0.219979	1	both unregulated	n/a
ICAM1	0.781	0.388	0.78433	0.17708	both unregulated	n/a
IL1R2	-1.25	1	-2.42841	0.122538	both unregulated	n/a
TFEB	-0.62	0.388	-0.924001	0.00728325	both unregulated	n/a
ADORA2A	-0.931	0.659	-1.68093	2.5771e-06	only QuantSeq 3'	down
CD53	0.494	0.441	0.23321	1	both unregulated	n/a
BHLHE40	0.726	0.454	0.590516	0.582443	both unregulated	n/a
BCL2L1	-0.68	0.454	-0.320443	1	both unregulated	n/a
TNFAIP3	0.567	0.467	0.484753	1	both unregulated	n/a
SYK	0.46	0.467	0.799305	0.00188121	both unregulated	n/a
CDH5	1.22	0.936	0.277297	1	both unregulated	n/a
MRC1	-0.851	0.564	-0.827089	0.216337	both unregulated	n/a
IL29L	-0.975	0.568	-0.0435903		both unregulated	n/a
MAP2K1	-0.276	1	-1.08671	7.76374e-06	only QuantSeq 3'	down
POU2AF1	2.03	0.177	2.10548	0.0840973	both unregulated	n/a
CD81	0.578	0.581	0.508535	0.735649	both unregulated	n/a
CLU	1.64	0.328	1.63375	0.123327	both unregulated	n/a
LTF	1.64	0.944	0.917955	0.716545	both unregulated	n/a
ICAM2	0.649	0.581	0.902888	0.0345231	both unregulated	n/a
DLA-DQA1	0.961	0.581	0.10777	1	both unregulated	n/a
HLA-DRB1	0.549	0.581	0.0578387	1	both unregulated	n/a
NFKB2	0.502	0.636	0.438354	1	both unregulated	n/a
MYC	-0.751	0.636	-0.831774	0.499916	both unregulated	n/a
CCR6	-0.852	1	-1.49758	0.00215163	only QuantSeq 3'	down
CDKN1A	-0.933	0.659	-0.384226	1	both unregulated	n/a
PALB2	-0.478	0.681	-0.615225	0.587548	both unregulated	n/a
BIRC5	-0.545	0.682	-0.358094	1	both unregulated	n/a
IRAK4	-0.354	0.682	-0.28783	1	both unregulated	n/a
FCER1A	-0.366	1	-2.55799	2.69362e-06	only QuantSeq 3'	down
CREB5	-0.89	0.69	-0.99871	0.00177155	both unregulated	n/a
CR2	1.7	0.388	1.6635	0.249053	both unregulated	n/a
TNFRSF13B	1.23	0.388	3.3192		both unregulated	n/a
CDKN2A	-0.0819	1	-1.01741	0.0261681	only QuantSeq 3'	down
CD79B	3.38	0.137	4.36541	0.00904745	only QuantSeq 3'	up
F13A1	-0.921	1	-1.14561	0.171872	both unregulated	n/a
DLA-DQB1	3.58	0.974	0.0669138	1	both unregulated	n/a
MERTK	1.34	0.581	1.21297	0.338464	both unregulated	n/a
MS4A1	3.09	0.137	3.99467	0.00821717	only QuantSeq 3'	up
C3	1.58	0.351	3.14408	0.000312245	only QuantSeq 3'	up
SERPING1	0.82	0.79	0.821464	0.0279782	both unregulated	n/a
CD68	0.78	0.804	0.379354	1	both unregulated	n/a
PIK3R1	-0.39	0.809	-0.298323	1	both unregulated	n/a
NCR1	1.57	1	0.0666849		both unregulated	n/a
CDKN2C	-0.491	0.842	-0.587091	0.355143	both unregulated	n/a
CLDN1	-0.934	1	-1.1764	0.235203	both unregulated	n/a
PRKCD	0.355	0.912	-0.125767	1	both unregulated	n/a
ITGAM	-0.726	1	-1.05952	0.51711	both unregulated	n/a
NFATC3	-0.339	0.912	0.182972	1	both unregulated	n/a
LOC100049001	0.374	1	-2.29493	0.135411	both unregulated	n/a
BCL2	-0.575	0.912	-0.253495	1	both unregulated	n/a
CFB	1.22	0.69	1.96939	0.0822151	both unregulated	n/a
CD63	0.535	0.92	0.759907	0.0219078	both unregulated	n/a
SPP1	1.79	1	0.142148	1	both unregulated	n/a
TNFRSF9	1.05	1	0.88451	0.652091	both unregulated	n/a
PIK3CA	-0.364	0.936	-0.113711	1	both unregulated	n/a
LOC477699	1.55	1	0.961817	0.645336	both unregulated	n/a
ICOSLG	0.705	0.948	0.3352	1	both unregulated	n/a
EBI3	1.24	0.575	1.72868	0.0036852	only QuantSeq 3'	up
APOE	1.65	0.682	2.18816	1.38013e-05	only QuantSeq 3'	up
CXCR4	1.01	0.92	1.35812	0.0179699	only QuantSeq 3'	up
PAX5	1.72	1	0.138852	1	both unregulated	n/a
MMP9	1.04	1	-0.0573346	1	both unregulated	n/a
CSF2RB	0.517	0.979	-0.0305003	1	both unregulated	n/a
C1S	0.724	0.979	0.467179	0.689352	both unregulated	n/a
C2	0.82	0.979	0.38618	1	both unregulated	n/a
BAX	-0.321	1	-0.0194968	1	both unregulated	n/a
SMAD2	-0.268	1	-0.228344	1	both unregulated	n/a
CXCL13	1.05	1	0.0650369	1	both unregulated	n/a
CD79A	1.17	0.95	1.86348	0.000300626	only QuantSeq 3'	up
RB1	-0.366	1	-0.346602	1	both unregulated	n/a
DLA-DRA	0.394	1	0.0419999	1	both unregulated	n/a
HSD11B1	0.952	1	0.242712	1	both unregulated	n/a
ST6GAL1	-0.404	1	-0.38913	1	both unregulated	n/a
LTBR	-0.375	1	-0.139106	1	both unregulated	n/a
NF1	-1.17	0.22	-0.892359	0.0622379	both unregulated	n/a
ANKRD22	1.33	0.95	3.13971	8.57573e-05	only QuantSeq 3'	up
CCL2	0.669	1	0.490524	1	both unregulated	n/a
PTHLH	0.895	1	0.292161		both unregulated	n/a
HAVCR2	-0.629	1	0.00184368		both unregulated	n/a
CD4	1.25	1	2.38086	0.0549802	both unregulated	n/a
BLK	1.46	1	1.78271	0.404205	both unregulated	n/a
CR1L	1.35	0.959	3.19739	0.00474398	only QuantSeq 3'	up
MAP2	-1.04	0.497	-0.445638	1	both unregulated	n/a
TP63	-0.598	1	-0.950713	0.246056	both unregulated	n/a
LOC484343	1.1	1	2.50431	0.000605081	only QuantSeq 3'	up
CD3EAP	-1.2	0.581	-0.647403	0.890348	both unregulated	n/a
SLAMF1	1.08	1	1.03807	0.663975	both unregulated	n/a
MTOR	-0.187	1	0.0916571	1	both unregulated	n/a
MASP1	-0.0762	1	-1.72442	0.187865	both unregulated	n/a
CPA3	0.00216	1	-1.8115	0.250776	both unregulated	n/a
VEGFC	0.512	1	0.222351	1	both unregulated	n/a
EP300	-0.196	1	-0.100306	1	both unregulated	n/a
GH1	1.27	1	4.40881	0.0126592	only QuantSeq 3'	up
REL	0.397	1	0.571463	0.534655	both unregulated	n/a
MGMT	-1.15	0.809	-0.908361	0.429302	both unregulated	n/a
CXCL16	0.446	1	0.709047	0.142567	both unregulated	n/a
APC	-0.239	1	0.240077	1	both unregulated	n/a
CD38	1.07	1	1.62233	0.106199	both unregulated	n/a
CD83	0.923	0.328	1.02375	0.0606342	both unregulated	n/a
S100A9	-1.69	0.92	-0.0916794	1	both unregulated	n/a
CYBB	0.897	0.69	2.30065	1.78923e-09	only QuantSeq 3'	up
GSK3A	-0.209	1	0.141835	1	both unregulated	n/a
PTGER4	-0.342	1	-0.15138	1	both unregulated	n/a
CXCL12	0.752	1	0.542459	1	both unregulated	n/a
IL1RL2	-1.88	0.966	0.0332788	1	both unregulated	n/a
IFNGR1	-0.373	1	-0.902217	0.386536	both unregulated	n/a
RUNX1	0.642	0.69	1.10358	0.281568	both unregulated	n/a
CX3CL1	0.952	1	0.00574433	1	both unregulated	n/a
LAIR1	0.999	1	2.07272	1.78809e-06	only QuantSeq 3'	up
IL12A	0.78	1	0.192175	1	both unregulated	n/a
HRAS	-0.443	1	0.141257	1	both unregulated	n/a
GATA3	-0.547	1	-0.213415	1	both unregulated	n/a
PDCD1LG2	0.913	1	1.55991	0.042789	only QuantSeq 3'	up
S100A8	-1.74	1	-0.0969772	1	both unregulated	n/a
IRF5	-0.507	1	-0.222493	1	both unregulated	n/a
IL27	0.704	0.912	2.87408	0.0995051	both unregulated	n/a
IRF8	0.627	1	1.21537	0.01003	only QuantSeq 3'	up
TLR6	-0.542	1	-0.177137	1	both unregulated	n/a
CD44	0.302	1	0.12198	1	both unregulated	n/a
LAMP2	0.533	1	-0.0921815	1	both unregulated	n/a
FAT1	0.658	1	0.507977	1	both unregulated	n/a
PDGFRB	0.595	1	0.225865	1	both unregulated	n/a
TIRAP	-0.439	1	-0.160808		both unregulated	n/a
STAT3	0.26	1	0.142707	1	both unregulated	n/a
CTSS	0.461	1	-0.0398908	1	both unregulated	n/a
DLA-64	0.452	1	1.05566	8.29913e-06	only QuantSeq 3'	up
CXCR5	0.72	1	0.386438	0.253948	both unregulated	n/a
FGFR3	-0.539	1	-0.882051	0.0754571	both unregulated	n/a
THY1	0.698	1	1.31823	2.58527e-06	only QuantSeq 3'	up
TICAM2	-0.298	1	-0.223715	1	both unregulated	n/a
STAT5A	0.206	1	0.0713927	1	both unregulated	n/a
PLAU	0.714	1	0.080423	1	both unregulated	n/a
RELA	0.172	1	0.0796411	1	both unregulated	n/a
ITGAL	0.948	1	2.76155	2.55467e-06	only QuantSeq 3'	up
TLR1	-0.332	1	-0.158704	1	both unregulated	n/a
DLA-DMB	-0.249	1	0.246325	1	both unregulated	n/a
ATG12	-0.694	1	-0.551704	0.392954	both unregulated	n/a
IL21	0.962	1	4.08184	8.21073e-08	only QuantSeq 3'	up
PLCG1	0.639	1	1.56421	4.13972e-05	only QuantSeq 3'	up
BST2	0.84	1	1.66555	0.0135439	only QuantSeq 3'	up
IL17RA	-0.27	1	0.5215	0.0251613	both unregulated	n/a
IDO1	1.41	1	3.16011	0.00714158	only QuantSeq 3'	up
NOTCH1	0.407	1	0.257986	1	both unregulated	n/a
SHMT2	-0.282	1	-0.134153	1	both unregulated	n/a
STAT6	0.155	1	0.00351869	1	both unregulated	n/a
IL17RB	-0.677	1	-0.180785	1	both unregulated	n/a
MEFV	0.928	1	0.162544	1	both unregulated	n/a
CD74	0.417	1	0.182961	1	both unregulated	n/a
TRIB1	0.474	1	0.54515	0.909524	both unregulated	n/a
EGR1	0.778	1	1.70852	0.016444	only QuantSeq 3'	up
APP	0.643	1	-0.216569	1	both unregulated	n/a
ITGA6	0.507	1	0.68057	0.558223	both unregulated	n/a
NLRP3	-0.534	1	-0.637544	0.220566	both unregulated	n/a
CCR7	0.932	1	1.78502	0.0131207	only QuantSeq 3'	up
CCND1	-0.595	1	-0.692439	0.483154	both unregulated	n/a
SRC	0.521	1	0.308806	1	both unregulated	n/a
IL2RG	0.745	1	1.09189	0.0972132	both unregulated	n/a
CD6	0.928	1	3.35986	5.09598e-11	only QuantSeq 3'	up
EPCAM	-0.773	1	-0.0267912	1	both unregulated	n/a
MAP2K2	-0.207	1	0.188628	1	both unregulated	n/a
C6	0.964	1	0.221315	1	both unregulated	n/a
CD70	-0.79	1	-0.0968731	1	both unregulated	n/a
CD86	-0.433	1	-0.771397	0.000242416	both unregulated	n/a
IL17A	-0.77	1	0.115056		both unregulated	n/a
NDRG1	0.556	1	0.683079	0.381281	both unregulated	n/a
KLRG1	-0.557	1	-0.420906	1	both unregulated	n/a
CD80	0.361	1	0.921962	0.209295	both unregulated	n/a
IRF1	0.522	1	0.950869	0.0443142	both unregulated	n/a
IL23R	0.76	1	0.164905	1	both unregulated	n/a
TYK2	-0.229	1	0.0771505	1	both unregulated	n/a
CD247	1.1	1	1.25441	0.45628	both unregulated	n/a
IL4R	0.329	1	0.36453	1	both unregulated	n/a
PTEN	-0.237	1	0.164216	1	both unregulated	n/a
CXCR1	-0.656	1	-0.0732276	1	both unregulated	n/a
BRCA1	-0.361	1	-0.448443	1	both unregulated	n/a
KLRA1	0.895	1	1.36995	0.320729	both unregulated	n/a
DLA-DOB	0.765	1	0.475897	1	both unregulated	n/a
STAT2	0.322	1	0.407531	1	both unregulated	n/a
CSF1	0.732	1	2.79856	3.32349e-10	only QuantSeq 3'	up
CARD11	0.769	1	1.50417	0.00214199	only QuantSeq 3'	up
GSK3B	-0.145	1	0.13398	1	both unregulated	n/a
TGFB2	0.737	1	1.68478	0.00676606	only QuantSeq 3'	up
NOD1	-0.271	1	-0.490361	0.616279	both unregulated	n/a
NINJ2	-0.56	1	-0.95476	0.281062	both unregulated	n/a
PARP1	-0.243	1	0.426972	0.531323	both unregulated	n/a
VEGFA	0.667	1	0.0216951	1	both unregulated	n/a
CDK4	-0.226	1	-0.0720976	1	both unregulated	n/a
TSC2	-0.168	1	0.0744685	1	both unregulated	n/a
DDX5	0.135	1	0.0642277	1	both unregulated	n/a
LAP3	0.477	1	0.321156	1	both unregulated	n/a
TNKS	-0.245	1	0.00528051	1	both unregulated	n/a
BCL10	0.194	1	-0.296728	1	both unregulated	n/a
ITGA4	0.457	1	0.967871	0.724472	both unregulated	n/a
SLC16A3	-0.611	1	-0.891536	0.406954	both unregulated	n/a
MAPK3	-0.204	1	-0.111108	1	both unregulated	n/a
SELPLG	-0.245	1	-0.10015	1	both unregulated	n/a
PSMB8	0.282	1	0.638534	0.0681662	both unregulated	n/a
S100A12	-1.83	1	-0.0683579	1	both unregulated	n/a
CCND2	-0.505	1	-0.580112	0.479395	both unregulated	n/a
DOK1	-0.37	1	-0.0659434	1	both unregulated	n/a
GPI	0.42	1	0.597863	0.528927	both unregulated	n/a
MDM4	-0.189	1	0.163192	1	both unregulated	n/a
PYCARD	-0.427	1	-0.560139	0.827537	both unregulated	n/a
MX1	0.749	1	0.114431	1	both unregulated	n/a
CD34	0.595	1	1.23871	6.00002e-06	only QuantSeq 3'	up
CD5	0.733	1	2.75522	0.000101153	only QuantSeq 3'	up
ATF2	-0.146	1	0.0295259	1	both unregulated	n/a
CD99	-0.451	1	-0.313086	1	both unregulated	n/a
CHUK	-0.226	1	-0.181221	1	both unregulated	n/a
DLA88	0.822	1	1.00571	0.000122785	only QuantSeq 3'	up
PTK2	0.347	1	0.532199	1	both unregulated	n/a
CCL4	0.762	1	1.90016	0.00187771	only QuantSeq 3'	up
ALCAM	-0.308	1	-0.557516	0.511205	both unregulated	n/a
LAMP1	0.252	1	-0.00241139	1	both unregulated	n/a
TAP1	0.308	1	0.502031	0.487138	both unregulated	n/a
IL21R	0.63	1	1.99771	0.00404546	only QuantSeq 3'	up
PECAM1	0.373	1	-0.110253	1	both unregulated	n/a
LY96	-0.283	1	-0.238382	1	both unregulated	n/a
EPSTI1	0.449	1	0.557323	1	both unregulated	n/a
CYFIP2	0.677	1	1.77261	0.0111271	only QuantSeq 3'	up
PTPRC	0.259	1	0.114155	1	both unregulated	n/a
CCL21	0.842	1	1.60249	0.0131871	only QuantSeq 3'	up
DDX58	0.399	1	0.353865	1	both unregulated	n/a
CDH1	-0.898	1	-0.474526	1	both unregulated	n/a
TNFRSF1A	-0.217	1	-0.143327	1	both unregulated	n/a
ERBB3	-0.523	1	-0.681845	1	both unregulated	n/a
CMA1	0.78	1	0.521909	1	both unregulated	n/a
ADORA3	0.618	1	0.717673	1	both unregulated	n/a
IL15	-0.339	1	0.0372235	1	both unregulated	n/a
IL34	0.333	1	0.885599	0.394663	both unregulated	n/a
CD58	-0.217	1	0.0948237	1	both unregulated	n/a
CD164	-0.22	1	-0.609945	0.115455	both unregulated	n/a
ITGAE	0.504	1	-0.0800383	1	both unregulated	n/a
CASP10	0.258	1	0.497242	1	both unregulated	n/a
IGF1R	0.374	1	0.343764	1	both unregulated	n/a
FAS	0.29	1	0.302645	1	both unregulated	n/a
HAMP	-1.68	1	-0.15051		both unregulated	n/a
NR1H3	0.866	1	3.2916	7.63784e-08	only QuantSeq 3'	up
TLR8	0.713	1	1.83392	0.00193906	only QuantSeq 3'	up
PSMB10	0.312	1	0.999871	0.00187827	both unregulated	n/a
CCR4	0.558	1	0.505648	1	both unregulated	n/a
MAP2K4	-0.195	1	0.0181713	1	both unregulated	n/a
GBP5	0.819	1	1.21951	0.113163	both unregulated	n/a
TNKS2	-0.147	1	-0.462311	0.866288	both unregulated	n/a
CD274	0.604	1	1.87528	0.000170183	only QuantSeq 3'	up
LGALS1	-0.183	1	-0.160512	1	both unregulated	n/a
CFI	0.567	1	0.194244	1	both unregulated	n/a
CTSH	0.345	1	0.146614	1	both unregulated	n/a
ATF1	-0.157	1	-0.179585	1	both unregulated	n/a
TOX	-0.3	1	-0.113283	1	both unregulated	n/a
IDH1	0.231	1	0.24367	1	both unregulated	n/a
IDH2	-0.192	1	-0.0715919	1	both unregulated	n/a
NOS2	0.743	1	0.908106	0.701378	both unregulated	n/a
ARG2	-0.524	1	-0.449324	1	both unregulated	n/a
BLNK	0.334	1	0.180793	1	both unregulated	n/a
MYD88	-0.176	1	-0.540849	0.156124	both unregulated	n/a
TNFRSF4	0.621	1	3.28883	1.2148e-05	only QuantSeq 3'	up
CLEC4A	0.241	1	0.00670363	1	both unregulated	n/a
STAT1	0.281	1	0.828939	0.0119957	both unregulated	n/a
TNFSF10	0.338	1	0.734908	0.213772	both unregulated	n/a
AKT3	-0.375	1	-0.634273	0.792203	both unregulated	n/a
LGALS3	-0.353	1	-0.844829	0.200956	both unregulated	n/a
IGF2R	0.44	1	1.12747	0.0173756	only QuantSeq 3'	up
CD36	0.656	1	0.156957	1	both unregulated	n/a
LOC480600	0.916	1	3.1189	0.0233569	only QuantSeq 3'	up
CARD9	-0.433	1	-0.119266	1	both unregulated	n/a
TNFRSF11A	-0.321	1	0.372968	1	both unregulated	n/a
FGFR1	0.522	1	1.93473	1.31066e-05	only QuantSeq 3'	up
IL1A	0.564	1	0.100791	1	both unregulated	n/a
CD27	0.712	1	1.05502	0.609642	both unregulated	n/a
IL16	0.523	1	0.512975	0.968065	both unregulated	n/a
IL10RA	-0.281	1	-0.331646	1	both unregulated	n/a
MSR1	0.773	1	2.09435	0.00214199	only QuantSeq 3'	up
MAF	0.477	1	0.305592	1	both unregulated	n/a
ENTPD1	-0.392	1	-0.806421	0.143735	both unregulated	n/a
PRF1	0.686	1	2.53034	0.0197731	only QuantSeq 3'	up
KDR	0.516	1	0.546393	1	both unregulated	n/a
NRAS	-0.124	1	0.284724	1	both unregulated	n/a
COL1A1	0.646	1	-0.230194	1	both unregulated	n/a
CREB1	-0.146	1	-0.0826727	1	both unregulated	n/a
PIK3C2G	0.334	1	0.0112431		both unregulated	n/a
IKBKB	-0.179	1	-0.149691	1	both unregulated	n/a
ITK	0.666	1	2.15944	0.00969055	only QuantSeq 3'	up
ABCB1	0.496	1	1.56314	0.387894	both unregulated	n/a
LOC102153988	0.916	1	0.166912	1	both unregulated	n/a
FYN	0.359	1	1.08638	0.00993964	only QuantSeq 3'	up
IL2RA	0.511	1	0.00496934	1	both unregulated	n/a
TNFSF4	0.55	1	0.711797	0.856582	both unregulated	n/a
PNMA1	-0.329	1	0.0977151	1	both unregulated	n/a
KRT18	-0.67	1	-0.00835397	1	both unregulated	n/a
IKBKE	0.228	1	0.990712	0.0233569	both unregulated	n/a
JAK3	0.453	1	1.28013	1.74699e-05	only QuantSeq 3'	up
SMAD3	0.559	1	1.53827	0.385053	both unregulated	n/a
FADD	-0.135	1	0.30088	1	both unregulated	n/a
TRAF1	0.257	1	0.360372	1	both unregulated	n/a
TBK1	-0.812	1	-0.510237	0.602133	both unregulated	n/a
LIF	-1.03	1	-0.980496	0.45568	both unregulated	n/a
LTB	0.681	1	1.67472	0.30937	both unregulated	n/a
ETS1	0.515	1	1.97365	0.000948424	only QuantSeq 3'	up
MAPK14	-0.136	1	-0.0510603	1	both unregulated	n/a
LOC490630	0.764	1	1.96226	0.131511	both unregulated	n/a
LOC100856270	0.591	1	1.20707	0.408931	both unregulated	n/a
CCL7	0.676	1	0.161759	1	both unregulated	n/a
JAK2	-0.148	1	-0.0681463	1	both unregulated	n/a
IFNAR2	0.412	1	1.70699	8.80184e-07	only QuantSeq 3'	up
TFE3	-0.168	1	0.285694	1	both unregulated	n/a
C4BPA	-0.474	1	-0.00500259		both unregulated	n/a
ITGA1	0.382	1	1.31609	0.0739617	both unregulated	n/a
NFATC1	0.206	1	0.367792	1	both unregulated	n/a
CLEC7A	-0.434	1	-0.347298	1	both unregulated	n/a
CD3G	0.585	1	1.13623	0.558223	both unregulated	n/a
JAM3	0.399	1	0.268956	1	both unregulated	n/a
IL6R	-0.201	1	0.166852	1	both unregulated	n/a
SIGIRR	0.386	1	1.42341	0.000190896	only QuantSeq 3'	up
CCL8	0.594	1	0.335829	1	both unregulated	n/a
OAS3	0.338	1	0.176041	1	both unregulated	n/a
CD96	0.532	1	1.19926	0.386008	both unregulated	n/a
EGFR	0.327	1	0.397918	1	both unregulated	n/a
FN1	0.484	1	-0.0236736	1	both unregulated	n/a
IL1RAP	-0.521	1	-0.328379	1	both unregulated	n/a
IFI35	0.138	1	0.357978	1	both unregulated	n/a
SMARCA4	0.0988	1	0.83903	0.0544696	both unregulated	n/a
TLR7	-0.242	1	-0.180288	1	both unregulated	n/a
GZMK	0.69	1	2.41774	0.0215081	only QuantSeq 3'	up
THBS1	0.518	1	0.250782	1	both unregulated	n/a
CD40LG	0.517	1	0.167896	1	both unregulated	n/a
CD8B	0.592	1	0.48167	1	both unregulated	n/a
CDK1	-0.205	1	-0.22436	1	both unregulated	n/a
CXCL11	0.449	1	3.54606	0.0317094	only QuantSeq 3'	up
DNMT3A	-0.171	1	0.441293	1	both unregulated	n/a
SLC16A1	-0.252	1	0.0771312	1	both unregulated	n/a
S100A10	-0.22	1	-0.0836578	1	both unregulated	n/a
CD2	0.48	1	1.7905	0.0834113	both unregulated	n/a
FOS	-0.491	1	0.0145377	1	both unregulated	n/a
CCL19	0.55	1	0.636663	1	both unregulated	n/a
JAML	-0.326	1	-0.0927745	1	both unregulated	n/a
SLAMF7	0.393	1	2.39752	5.88875e-05	only QuantSeq 3'	up
THBD	0.508	1	-0.150652	1	both unregulated	n/a
TRAF2	0.261	1	0.684344	0.247394	both unregulated	n/a
SELL	0.564	1	2.30206	0.013934	only QuantSeq 3'	up
CDKN2B	0.413	1	-0.0582864	1	both unregulated	n/a
CD7	0.475	1	1.49589	0.150675	both unregulated	n/a
SIGLEC1	-0.42	1	0.0713057	1	both unregulated	n/a
SDC4	0.402	1	0.550158	1	both unregulated	n/a
CCL3	0.548	1	1.57236	0.22233	both unregulated	n/a
TNFSF18	-0.4	1	0.0148403	1	both unregulated	n/a
TICAM1	0.212	1	0.148872	1	both unregulated	n/a
ATM	-0.118	1	0.274209	1	both unregulated	n/a
CCL13	-0.141	1	0.530419	1	both unregulated	n/a
CCND3	-0.203	1	-0.240917	1	both unregulated	n/a
MCAM	-0.398	1	-0.286851	1	both unregulated	n/a
CD3E	0.564	1	1.12534	0.553991	both unregulated	n/a
CXCR3	0.479	1	1.65674	0.0194947	only QuantSeq 3'	up
TXK	0.577	1	2.97495	2.69362e-06	only QuantSeq 3'	up
PIK3C2B	-0.343	1	0.232082	1	both unregulated	n/a
IL7R	-0.301	1	0.174252	1	both unregulated	n/a
PRKCE	0.208	1	0.0957895	1	both unregulated	n/a
KLRD1	0.625	1	3.13336	1.16845e-05	only QuantSeq 3'	up
IL10	-0.475	1	-0.465294	1	both unregulated	n/a
NRP1	0.203	1	-0.660245	0.594831	both unregulated	n/a
C1QB	0.497	1	1.18051	0.397268	both unregulated	n/a
LOC100683099	-0.622	1	-0.904539	0.60488	both unregulated	n/a
AXL	0.319	1	0.0934453	1	both unregulated	n/a
NLRC5	0.291	1	1.21321	0.0152276	only QuantSeq 3'	up
GZMH	0.505	1	1.48474	0.285741	both unregulated	n/a
TRAT1	0.559	1	2.39532	0.00556337	only QuantSeq 3'	up
IFGGC1	0.488	1	0.467336	1	both unregulated	n/a
RAF1	-0.0967	1	0.084585	1	both unregulated	n/a
CEBPA	-0.233	1	-0.193915	1	both unregulated	n/a
NUP62	-0.105	1	-0.581165	0.30606	both unregulated	n/a
ITGB1	0.133	1	-0.0526832	1	both unregulated	n/a
TRAF6	-0.202	1	0.070972	1	both unregulated	n/a
XCR1	0.459	1	1.22489	0.462929	both unregulated	n/a
CD28	0.512	1	2.5461	0.0320405	only QuantSeq 3'	up
IKBKG	-0.178	1	0.16276	1	both unregulated	n/a
CNP	0.18	1	0.444159	0.558223	both unregulated	n/a
MAPK8	-0.133	1	0.368381	1	both unregulated	n/a
IRAK2	0.177	1	0.0849013	1	both unregulated	n/a
IDO2	0.275	1	0.17086	1	both unregulated	n/a
MKI67	-0.2	1	0.384001	1	both unregulated	n/a
HMGB1	-0.152	1	0.148352	1	both unregulated	n/a
LAG3	0.325	1	1.70897	0.00348134	only QuantSeq 3'	up
VSIR	-0.195	1	-0.465124	0.45628	both unregulated	n/a
OSM	-0.37	1	0.0795453	1	both unregulated	n/a
CCR1	0.224	1	0.207076	1	both unregulated	n/a
LTA	0.625	1	0.837451	0.86204	both unregulated	n/a
MAPK11	-0.302	1	0.292522	1	both unregulated	n/a
LOC100686511	-0.237	1	-0.972817	0.0126532	both unregulated	n/a
TXNIP	-0.169	1	0.0719062	1	both unregulated	n/a
TNFRSF18	0.285	1	1.34257	0.0119957	only QuantSeq 3'	up
NCR3	-0.297	1	0.204142	1	both unregulated	n/a
PDCD1	0.384	1	0.204373	1	both unregulated	n/a
MARCO	0.768	1	0.375328	0.755734	both unregulated	n/a
POU2F2	0.404	1	0.853483	0.571644	both unregulated	n/a
COL3A1	0.426	1	-0.2359	1	both unregulated	n/a
IFIH1	0.184	1	0.0896063	1	both unregulated	n/a
STAT4	0.398	1	0.847378	0.651434	both unregulated	n/a
CD3D	0.52	1	1.17132	0.540716	both unregulated	n/a
IL6ST	0.163	1	0.0523822	1	both unregulated	n/a
IL1RN	-0.331	1	-0.644606	1	both unregulated	n/a
PIN1	-0.0735	1	-0.217405	1	both unregulated	n/a
OAS2	0.237	1	0.041122	1	both unregulated	n/a
CD40	-0.285	1	0.185578	1	both unregulated	n/a
IL6	-0.48	1	-0.061004	1	both unregulated	n/a
IFNG	0.561	1	1.72489	0.183856	both unregulated	n/a
CXCL8	0.553	1	-0.0324149	1	both unregulated	n/a
LOC102154078	0.464	1	0.289463	1	both unregulated	n/a
PIK3CD	0.186	1	0.96673	0.000369989	both unregulated	n/a
BST1	-0.186	1	-0.142194	1	both unregulated	n/a
LOC475935	0.489	1	0.484054	1	both unregulated	n/a
CASP3	0.217	1	0.810657	0.198837	both unregulated	n/a
TNFSF13	0.323	1	0.501961	1	both unregulated	n/a
LY9	0.0763	1	0.291324	1	both unregulated	n/a
ATG7	-0.117	1	0.0846063	1	both unregulated	n/a
BTK	-0.171	1	-0.504085	1	both unregulated	n/a
PDGFRA	0.265	1	-0.271215	1	both unregulated	n/a
TNFRSF11B	-0.289	1	-0.164508	1	both unregulated	n/a
IL31RA	-0.501	1	0.00148398	1	both unregulated	n/a
PTGS2	0.432	1	0.000707288	1	both unregulated	n/a
AICDA	-0.252	1	0.160141		both unregulated	n/a
TNFSF11	-0.48	1	-0.345487	1	both unregulated	n/a
LRP1	0.232	1	-0.334683	1	both unregulated	n/a
IL18R1	0.256	1	0.423519	1	both unregulated	n/a
IFNAR1	0.17	1	0.738882	0.0594541	both unregulated	n/a
EOMES	0.424	1	2.77756	1.62489e-06	only QuantSeq 3'	up
TNFSF14	-0.304	1	0.190369		both unregulated	n/a
CREBBP	-0.065	1	-0.031623	1	both unregulated	n/a
MAP3K7	-0.0949	1	0.0885775	1	both unregulated	n/a
TNFSF12	-0.164	1	0.187829	1	both unregulated	n/a
LOC478984	0.292	1	0.996306	0.210484	both unregulated	n/a
CSF1R	0.147	1	-0.267377	1	both unregulated	n/a
ATRX	0.0693	1	0.927849	0.0123572	both unregulated	n/a
ITGAX	-0.209	1	-0.189159	1	both unregulated	n/a
CTSW	0.357	1	0.774001	0.893063	both unregulated	n/a
IL12RB1	0.242	1	0.716954	0.887663	both unregulated	n/a
INPPL1	0.0752	1	0.303576	1	both unregulated	n/a
ICOS	0.398	1	0.540528	1	both unregulated	n/a
KIT	-0.518	1	-0.0495073	1	both unregulated	n/a
IL32	0.529	1	1.3568	0.295899	both unregulated	n/a
CD8A	0.413	1	0.748334	0.962946	both unregulated	n/a
CSF3R	0.482	1	0.0402265	1	both unregulated	n/a
IL18RAP	0.171	1	0.322726	1	both unregulated	n/a
LOC102156836	0.318	1	2.93918	0.0365306	only QuantSeq 3'	up
FASLG	0.304	1	0.322377	1	both unregulated	n/a
CCL17	0.561	1	0.176444		both unregulated	n/a
NFKB1	-0.0831	1	-0.17184	1	both unregulated	n/a
LOC480603	-0.28	1	-0.321956	1	both unregulated	n/a
BRCA2	-0.166	1	0.325672	1	both unregulated	n/a
SELE	0.336	1	1.0131	0.226394	both unregulated	n/a
IRAK1	-0.138	1	-0.0801606	1	both unregulated	n/a
TAL1	-0.35	1	0.520533	1	both unregulated	n/a
NFATC2	0.109	1	0.733388	0.151191	both unregulated	n/a
SLAMF6	0.267	1	1.48027	0.00860821	only QuantSeq 3'	up
TUBB3	-0.282	1	0.157775	1	both unregulated	n/a
TRAF3	0.273	1	1.24683	0.0151527	only QuantSeq 3'	up
LOC474898	0.234	1	0.342132	1	both unregulated	n/a
MAP3K1	-0.14	1	-0.229324	1	both unregulated	n/a
CD276	-0.17	1	-0.0656098	1	both unregulated	n/a
JAK1	0.0744	1	0.175821	1	both unregulated	n/a
CXCL10	0.416	1	0.0928536	1	both unregulated	n/a
TIGIT	0.396	1	1.2149	0.51807	both unregulated	n/a
RAD51	-0.155	1	-0.252727	1	both unregulated	n/a
TLR3	-0.519	1	-0.0771062	1	both unregulated	n/a
ATG16L1	-0.0736	1	-0.14971	1	both unregulated	n/a
IL2RB	0.284	1	1.27565	0.146381	both unregulated	n/a
ILF3	0.114	1	0.172342	1	both unregulated	n/a
HCK	-0.285	1	0.01524	1	both unregulated	n/a
MAP3K5	-0.087	1	0.0953767	1	both unregulated	n/a
LOC102156614	0.151	1	-0.159385	1	both unregulated	n/a
ADAMTS2	0.217	1	0.402941	1	both unregulated	n/a
FCER1G	-0.114	1	-0.804462	0.583814	both unregulated	n/a
ACOD1	0.356	1	0.401338	1	both unregulated	n/a
CSF3	-0.205	1	-0.0668593		both unregulated	n/a
PLAUR	0.235	1	-0.0481645	1	both unregulated	n/a
LOC488947	0.333	1	0.183338	1	both unregulated	n/a
LOC490969	0.11	1	0.804889	0.0159498	both unregulated	n/a
LOC484306	0.279	1	0.0737423	1	both unregulated	n/a
NPNT	-0.275	1	0.0965891		both unregulated	n/a
CCL23	0.287	1	-0.338044	1	both unregulated	n/a
NKG7	0.355	1	1.59155	0.269947	both unregulated	n/a
CH25H	0.279	1	-0.125124	1	both unregulated	n/a
C1QA	0.251	1	0.374008	1	both unregulated	n/a
B2M	0.0748	1	-0.0375286	1	both unregulated	n/a
ITGAV	-0.126	1	-0.343246	1	both unregulated	n/a
CASP8	-0.102	1	0.504254	1	both unregulated	n/a
RIPK2	-0.1	1	0.245066	1	both unregulated	n/a
ITGB2	0.104	1	0.00754672	1	both unregulated	n/a
S100A4	-0.133	1	0.208088	1	both unregulated	n/a
LCP1	0.0887	1	-0.138269	1	both unregulated	n/a
KLRK1	0.0998	1	2.81054	1.37551e-05	only QuantSeq 3'	up
KDM5C	0.113	1	0.421663	1	both unregulated	n/a
CFD	-0.167	1	-0.959197	0.343643	both unregulated	n/a
TNFRSF12A	0.16	1	-0.144276	1	both unregulated	n/a
PPARG	0.183	1	0.0524771	1	both unregulated	n/a
LCK	0.317	1	1.88586	0.159845	both unregulated	n/a
KMT2D	0.0562	1	0.30719	1	both unregulated	n/a
ANXA1	-0.107	1	-0.486521	0.832593	both unregulated	n/a
CD55	-0.231	1	-0.221417	1	both unregulated	n/a
TBX21	0.148	1	1.0959	0.351428	both unregulated	n/a
CXCR6	0.27	1	1.12017	0.556564	both unregulated	n/a
C1QBP	-0.0537	1	-0.175043	1	both unregulated	n/a
ABL1	-0.0651	1	-0.0722853	1	both unregulated	n/a
CTSG	-0.159	1	0.868094	0.739414	both unregulated	n/a
TLR9	0.155	1	0.195657	1	both unregulated	n/a
BCL6	0.0624	1	0.374908	1	both unregulated	n/a
SAA1_1	-0.328	1	0.19636	1	both unregulated	n/a
BMI1	-0.0617	1	-0.311403	1	both unregulated	n/a
CD1D	0.236	1	-0.294714	1	both unregulated	n/a
MAP4K2	0.099	1	0.375642	1	both unregulated	n/a
HBEGF	0.18	1	-0.0574631	1	both unregulated	n/a
CD48	-0.0763	1	0.061676	1	both unregulated	n/a
BRAF	0.055	1	0.2339	1	both unregulated	n/a
LOC483397	0.175	1	0.645324	1	both unregulated	n/a
ISG20	0.196	1	0.413924	1	both unregulated	n/a
PSMB9	-0.0881	1	-0.197101	1	both unregulated	n/a
C7	0.245	1	0.152706	1	both unregulated	n/a
PDGFC	-0.128	1	-0.0910864	1	both unregulated	n/a
ICAM3	-0.0709	1	0.228785	1	both unregulated	n/a
MEF2C	0.13	1	-0.0956136	1	both unregulated	n/a
CD59	-0.136	1	0.11068	1	both unregulated	n/a
LYN	-0.0609	1	-0.660581	0.0346161	both unregulated	n/a
IL15RA	-0.149	1	-0.139337	1	both unregulated	n/a
CALHM6	-0.106	1	-0.841162	0.442463	both unregulated	n/a
TCF7	0.311	1	1.53662	0.347052	both unregulated	n/a
ADA	0.0712	1	1.30382	1.34413e-05	only QuantSeq 3'	up
SLC11A1	0.19	1	0.140681	1	both unregulated	n/a
FPR2	-0.123	1	0.00356192		both unregulated	n/a
MET	-0.123	1	-0.829902	0.780984	both unregulated	n/a
SETD2	-0.0343	1	0.626199	0.23433	both unregulated	n/a
IL7	0.155	1	-0.202675	1	both unregulated	n/a
ICAM4	0.131	1	-0.171959	1	both unregulated	n/a
CFP	0.14	1	0.19512	1	both unregulated	n/a
CD163	-0.126	1	-0.113158		both unregulated	n/a
CCR5	-0.112	1	0.366003	1	both unregulated	n/a
ERBB2	0.11	1	0.0233261	1	both unregulated	n/a
TNFSF13B	-0.0949	1	0.132907	1	both unregulated	n/a
LOC490356	-0.141	1	0.514805	1	both unregulated	n/a
IFIT2	0.119	1	0.0468471	1	both unregulated	n/a
FLT3LG	0.0922	1	0.572212	1	both unregulated	n/a
PDPN	0.126	1	0.0173924	1	both unregulated	n/a
MMP1	0.297	1	0.0277122	1	both unregulated	n/a
DLA-DMA	0.0377	1	-0.463303	0.919267	both unregulated	n/a
KRT7	0.187	1	-0.0171774	1	both unregulated	n/a
MS4A2	0.151	1	-0.875607	0.813669	both unregulated	n/a
TP53	0.0454	1	0.0367983	1	both unregulated	n/a
NFATC4	-0.138	1	-0.0498741	1	both unregulated	n/a
SOCS1	0.22	1	1.1938	0.279948	both unregulated	n/a
CCRL2	0.0902	1	0.602629	1	both unregulated	n/a
CCL5	0.248	1	1.4943	0.365327	both unregulated	n/a
CTLA4	0.189	1	1.22311	0.288782	both unregulated	n/a
TNFRSF13C	0.0952	1	0.183058	1	both unregulated	n/a
TNFRSF14	0.0509	1	0.588819	0.127866	both unregulated	n/a
ACVR1	0.0543	1	-0.220935	1	both unregulated	n/a
COLEC12	0.108	1	-0.195208	1	both unregulated	n/a
TREM1	0.128	1	0.0633274	1	both unregulated	n/a
KRT14	-0.194	1	-0.15546	1	both unregulated	n/a
HCST	0.131	1	1.93149	0.00105449	only QuantSeq 3'	up
DLA-12	-0.0453	1	1.09688	1.85808e-07	only QuantSeq 3'	up
TOLLIP	0.0597	1	-0.0319658	1	both unregulated	n/a
IL1R1	-0.0647	1	-0.241865	1	both unregulated	n/a
IL11RA	-0.0593	1	-0.0153555	1	both unregulated	n/a
IL18	0.0734	1	0.813176	0.0880419	both unregulated	n/a
CISH	0.0974	1	0.0317729	1	both unregulated	n/a
TANK	-0.0319	1	-0.0649193	1	both unregulated	n/a
CEACAM1	0.0588	1	-0.145432	1	both unregulated	n/a
RORA	0.0562	1	0.932634	0.372424	both unregulated	n/a
CXCL14	0.127	1	-0.108402	1	both unregulated	n/a
TNFRSF17	0.0845	1	0.0671498	1	both unregulated	n/a
ZEB1	-0.0416	1	0.476416	1	both unregulated	n/a
HMGCR	0.0324	1	0.418419	1	both unregulated	n/a
PCNA	-0.0419	1	-0.305472	1	both unregulated	n/a
ADGRE5	-0.0411	1	-0.436312	0.927529	both unregulated	n/a
MAPK1	0.0225	1	-0.494064	0.217778	both unregulated	n/a
FCGR1A	0.11	1	-0.191629	1	both unregulated	n/a
ESR1	0.0672	1	-0.199826	1	both unregulated	n/a
SPRY2	-0.111	1	0.274664	1	both unregulated	n/a
GZMA	-0.11	1	0.195658	1	both unregulated	n/a
MME	0.0622	1	0.180504	1	both unregulated	n/a
CYLD	0.0318	1	0.243688	1	both unregulated	n/a
KMT2A	-0.0233	1	0.986133	0.000964782	both unregulated	n/a
NCF4	-0.0413	1	-0.628946	0.358493	both unregulated	n/a
CD160	0.0717	1	1.86822	0.0382301	only QuantSeq 3'	up
TLR2	-0.0482	1	-0.0882363	1	both unregulated	n/a
MAVS	-0.0282	1	0.250264	1	both unregulated	n/a
CD200	-0.131	1	1.08937	0.0929489	both unregulated	n/a
LY86	-0.054	1	-0.237521	1	both unregulated	n/a
DOCK2	0.017	1	-0.100889	1	both unregulated	n/a
GFAP	0.0563	1	0.0641476		both unregulated	n/a
CEBPB	0.0541	1	-0.0363617	1	both unregulated	n/a
DLA-79	-0.0388	1	-0.20236	1	both unregulated	n/a
ATG10	0.0249	1	-0.00746684	1	both unregulated	n/a
SH2D1A	0.0646	1	2.37191	0.0172421	only QuantSeq 3'	up
CD47	-0.0104	1	0.167837	1	both unregulated	n/a
KLRF1	0.0459	1	-0.208911	1	both unregulated	n/a
ITGA5	0.0273	1	-0.0547392	1	both unregulated	n/a
KLRB1	-0.0537	1	0.794163	0.945837	both unregulated	n/a
CMKLR1	0.0428	1	0.873914	0.374334	both unregulated	n/a
LOC481722	0.71	0.714	1.387	0.00258198	only QuantSeq 3'	up
IRF4	-0.0182	1	0.00156172	1	both unregulated	n/a
TAPBP	0.0157	1	-0.0253778	1	both unregulated	n/a
CD22	0.0338	1	-0.0718471	1	both unregulated	n/a
IRF3	-0.0117	1	0.405339	0.392277	both unregulated	n/a
CAMP	0.0328	1	0.0464055		both unregulated	n/a
CD14	0.0417	1	0.133106	1	both unregulated	n/a
BCR	-0.0256	1	0.2036	1	both unregulated	n/a
ITGB3	0.0375	1	0.270051	1	both unregulated	n/a
TNFSF8	0.0266	1	0.809406	0.122009	both unregulated	n/a
MAPKAPK2	-0.0107	1	-0.0282921	1	both unregulated	n/a
PIP	0.0794	1	0.10727	1	both unregulated	n/a
TNF	-0.0247	1	0.821676	0.422379	both unregulated	n/a
CIITA	0.0176	1	0.623982	0.551661	both unregulated	n/a
TYMS	0.016	1	-0.404134	1	both unregulated	n/a
CXCR2	-0.0443	1	-0.401488	1	both unregulated	n/a
TNFRSF1B	-0.0193	1	0.0407411	1	both unregulated	n/a
CD209	-0.0393	1	0.0809069	1	both unregulated	n/a
BTLA	0.0296	1	-0.0730099	1	both unregulated	n/a
IRF2	-0.00807	1	0.298255	1	both unregulated	n/a
PVR	0.0096	1	-0.0669437	1	both unregulated	n/a
CD37	-0.00608	1	0.214552	1	both unregulated	n/a
CD9	-0.0127	1	-0.374761	1	both unregulated	n/a
DUSP1	0.0081	1	-0.0699906	1	both unregulated	n/a
C1R	0.833	0.912	1.24717	0.000111556	only QuantSeq 3'	up
FCER2	0.0288	1	-0.254698		both unregulated	n/a
TLR4	0.00992	1	-0.0904082	1	both unregulated	n/a
CD84	0.00709	1	0.390899	1	both unregulated	n/a
CHEK2	0.00675	1	0.327186	1	both unregulated	n/a
IL1RL1	-0.0158	1	0.0102086	1	both unregulated	n/a
ISG15	-0.0123	1	0.151414	1	both unregulated	n/a
C3AR1	-0.00698	1	-0.0249873	1	both unregulated	n/a
CCL20	0.01	1	-0.136028		both unregulated	n/a
LOC606890	0.0135	1	1.92311	0.0636059	both unregulated	n/a
